# Supplementary material for: A study on the correlation between the perception of intelligent college English learning environments and the willingness to communicate in listening, speaking, reading, and writing
Source: Front Psychol. 2026 Jul 8;17:1885211. doi: 10.3389/fpsyg.2026.1885211 (PMC13388837; doi:10.3389/fpsyg.2026.1885211)
Supplement: Supplementary file 1 [file Data_Sheet_1.ZIP]

Archive with 4 entries (4 files):
- Supplementary_Material_1_Bilingual_Questionnaire.docx
- Supplementary_Material_2_Data_Codebook.csv
- Supplementary_Material_3_SEM_Modification_Report.docx
- Supplementary_Data_1_Cleaned_Dataset_N960.csv
