# Supplementary material for: A study on the correlation between the perception of intelligent college English learning environments and the willingness to communicate in listening, speaking, reading, and writing
Source: Front Psychol. 2026 Jul 8;17:1885211. doi: 10.3389/fpsyg.2026.1885211 (PMC13388837; doi:10.3389/fpsyg.2026.1885211)
Supplement: Supplementary file 1 [file Data_Sheet_1.ZIP › Supplementary_Material_2_Data_Codebook.csv]

Construct / Variable	Item Code	Item Description (English Translation)	Measurement Scale
Demographics & Controls	Gender	Gender (1 = Male, 2 = Female)	Nominal
	Grade	Academic Year (1 = Freshman, 2 = Sophomore, 3 = Junior, 4 = Senior/Above)	Ordinal
	Major	Major Category (1 = STEM, 2 = Business/Social Sciences, 3 = Humanities/Education, 4 = Arts/Sports/Others)	Nominal
	Eng_Level	Current English Proficiency (1 = None, 2 = CET-4, 3 = CET-6, 4 = Advanced)	Ordinal
AI Perception (AI)	AI_1	AI significantly reduces the cognitive load when completing objective English tasks.	5-point Likert
	AI_2	Smart tools provide instant and logical feedback for my specific weaknesses.	5-point Likert
	AI_3	Using AI increases the efficiency and enjoyment of processing long foreign texts.	5-point Likert
	AI_4	It is convenient to use mobile smart devices for fragmented English learning.	5-point Likert
	AI_5	I tend to consult AI tools first rather than skipping the problem when facing difficulties.	5-point Likert
L2 Self-Efficacy (SE)	SE_1	I am confident in catching the core information in fast-paced spoken English.	5-point Likert
	SE_2	I am confident in successfully reading academic literature and original texts.	5-point Likert
	SE_3	I am confident in expressing my basic needs clearly in real-life English communication.	5-point Likert
	SE_4	I am confident in writing a well-structured English text using appropriate grammar.	5-point Likert
Foreign Language Anxiety (FLA)	FLA_1	I feel pressured when surrounded by peers with higher English proficiency.	5-point Likert
	FLA_2	I feel panicked when asked to respond in English without preparation.	5-point Likert
	FLA_3	I strongly resist making mistakes out of fear of mockery or correction.	5-point Likert
	FLA_4	I feel anxious and uneasy before formal speaking or writing assessments.	5-point Likert
Receptive WTC (WTC_R)	WTC_R_1	[Listening] I am willing to click and listen to an original English video without subtitles.	5-point Likert
	WTC_R_2	[Listening] I am willing to pay attention to foreigners talking in English in public.	5-point Likert
	WTC_R_3	[Reading] I am willing to try to comprehend a full English web page that pops up.	5-point Likert
	WTC_R_4	[Reading] I am willing to read untranslated foreign materials out of personal interest.	5-point Likert
Productive WTC (WTC_P)	WTC_P_1	[Speaking] I am willing to actively answer open-ended questions in English classes.	5-point Likert
	WTC_P_2	[Speaking] I am willing to step forward and guide a lost foreigner in English.	5-point Likert
	WTC_P_3	[Writing] I am willing to write social media updates in English occasionally.	5-point Likert
	WTC_P_4	[Writing] I am willing to spend time maintaining contact with overseas pen pals in English.	5-point Likert
Qualitative Feedback (Optional)	Qual_Q1	Describe a situation where AI helped relieve/increase learning pressure.	Open-ended (String)
	Qual_Q2	What is the most significant psychological change when interacting with AI vs. a human teacher?	Open-ended (String)
