# Supplementary material for: A study on the correlation between the perception of intelligent college English learning environments and the willingness to communicate in listening, speaking, reading, and writing
Source: Front Psychol. 2026 Jul 8;17:1885211. doi: 10.3389/fpsyg.2026.1885211 (PMC13388837; doi:10.3389/fpsyg.2026.1885211)
Supplement: Supplementary file 1 [file Data_Sheet_1.ZIP › Supplementary_Data_1_Cleaned_Dataset_N960.csv]

Gender	Grade	Major	Eng_Level	AI_1	AI_2	AI_3	AI_4	AI_5	SE_1	SE_2	SE_3	SE_4	FLA_1	FLA_2	FLA_3	FLA_4	WTC_R_1	WTC_R_2	WTC_R_3	WTC_R_4	WTC_P_1	WTC_P_2	WTC_P_3	WTC_P_4	Qual_Q1	Qual_Q2
1	3	3	1	4	3	4	4	4	2	3	5	3	4	3	2	4	3	3	3	3	3	2	2	2	Sometimes I rely too much on the answers provided by AI and become too lazy to use a dictionary. If there's no power or internet, I get extremely anxious.	The machine is more like a patient dictionary. I can senselessly ask it any silly questions, whereas in front of a teacher, I'd be afraid of looking stupid.
2	2	1	1	5	5	5	4	4	4	4	1	3	3	2	3	2	4	3	4	3	2	3	3	3	Using translation software to instantly translate difficult content is fast, but it also feels a bit empty. I feel like I am increasingly losing the ability to think independently.	There is absolutely no emotional exchange. An encouraging look from a teacher gives me a greater sense of achievement than the cold 'Well done' from an AI.
1	1	2	4	3	3	4	4	5	3	3	2	2	2	3	2	2	5	4	4	5	3	4	4	4	Sometimes I rely too much on the answers provided by AI and become too lazy to use a dictionary. If there's no power or internet, I get extremely anxious.
1	1	4	4	3	3	2	5	4	3	3	3	4	2	3	3	2	3	4	4	5	3	3	3	5	AI has been a great help in academic English reading. It helps me summarize the structure of literature, greatly reducing my intimidation when facing voluminous English texts.	The machine is more like a patient dictionary. I can senselessly ask it any silly questions, whereas in front of a teacher, I'd be afraid of looking stupid.
2	1	1	2	3	3	3	4	3	3	4	1	1	5	3	2	3	4	3	3	3	3	2	3	2	It just feels like a tool helping me to check for omissions and fill in the gaps, but psychologically, I don't feel dependent on it.	It's very convenient, but deep down, I actually somewhat resist this mechanical interaction. I prefer the atmosphere of discussing with classmates in class.
1	2	1	3	2	3	4	4	2	4	2	3	3	4	3	2	3	4	4	3	3	4	2	4	3	When doing listening exercises, the intelligent follow-up reading and scoring helped correct long-standing pronunciation issues, greatly boosting my self-confidence.	I think AI is more like training wheels. Although it's comfortable to use now, I always worry that without it, I won't be able to speak properly anymore.
2	2	2	3	4	5	4	5	3	2	4	4	4	4	4	5	4	3	3	4	4	4	3	3	4	I am afraid to speak up in front of foreign teachers, but with a mobile AI language partner, I can boldly try and make mistakes without worrying about being mocked.	It's very convenient, but deep down, I actually somewhat resist this mechanical interaction. I prefer the atmosphere of discussing with classmates in class.
1	2	2	1	5	4	4	4	4	4	4	4	5	3	2	3	3	4	4	5	4	4	3	3	5	AI has been a great help in academic English reading. It helps me summarize the structure of literature, greatly reducing my intimidation when facing voluminous English texts.
2	3	3	2	4	4	3	3	4	2	2	3	3	3	3	3	3	3	3	3	4	2	3	3	3	It just feels like a tool helping me to check for omissions and fill in the gaps, but psychologically, I don't feel dependent on it.	The machine is very objective and won't have prejudices just because I am a poor student. This allows me to expose my weaknesses.
2	2	1	2	3	3	5	4	3	4	5	3	4	1	3	1	3	3	4	5	4	2	3	2	4	I rely too much on vocabulary apps. Although clearing the progress bar feels great, when it comes to real conversations, I don't know what to say, which creates a huge sense of gap.	I think AI is more like training wheels. Although it's comfortable to use now, I always worry that without it, I won't be able to speak properly anymore.
2	1	1	2	4	4	4	3	2	4	2	3	4	4	4	2	4	5	4	4	4	3	3	4	3		Practicing with a machine means I don't have to save face. It has no emotions and doesn't get impatient; I dare to repeatedly make mistakes until I pronounce it right.
2	4	2	2	1	3	2	2	3	3	3	3	3	3	3	4	3	4	2	3	4	3	3	2	3	Sometimes I rely too much on the answers provided by AI and become too lazy to use a dictionary. If there's no power or internet, I get extremely anxious.	The machine is very objective and won't have prejudices just because I am a poor student. This allows me to expose my weaknesses.
2	2	3	4	4	4	4	5	4	3	2	3	2	2	3	3	2	4	4	3	4	4	3	4	4	I am afraid to speak up in front of foreign teachers, but with a mobile AI language partner, I can boldly try and make mistakes without worrying about being mocked.
1	1	3	3	3	3	3	3	3	1	3	2	2	3	3	3	3	3	3	3	4	2	3	2	1	When ChatGPT corrected my essay, it pointed out many grammatical errors, but without the shame of manual grading. I felt very relaxed.
1	3	3	3	4	4	4	4	4	3	3	4	4	3	3	2	4	4	4	4	4	2	3	1	2
1	4	3	3	3	2	4	4	2	3	3	4	2	3	3	4	1	4	5	4	4	2	3	2	3	AI has been a great help in academic English reading. It helps me summarize the structure of literature, greatly reducing my intimidation when facing voluminous English texts.	I think AI is more like training wheels. Although it's comfortable to use now, I always worry that without it, I won't be able to speak properly anymore.
2	4	1	3	5	4	5	5	4	4	3	4	4	2	1	3	3	5	3	5	4	3	3	4	3	Using translation software to instantly translate difficult content is fast, but it also feels a bit empty. I feel like I am increasingly losing the ability to think independently.	There is absolutely no emotional exchange. An encouraging look from a teacher gives me a greater sense of achievement than the cold 'Well done' from an AI.
2	1	3	2	4	4	5	3	5	3	3	4	4	3	4	4	3	3	4	2	4	2	3	2	3	I rely too much on vocabulary apps. Although clearing the progress bar feels great, when it comes to real conversations, I don't know what to say, which creates a huge sense of gap.	The machine is more like a patient dictionary. I can senselessly ask it any silly questions, whereas in front of a teacher, I'd be afraid of looking stupid.
1	2	1	2	4	4	5	4	4	4	4	4	3	4	4	4	3	3	5	4	4	3	4	3	3		The machine is very objective and won't have prejudices just because I am a poor student. This allows me to expose my weaknesses.
2	1	1	2	4	5	4	5	4	4	4	5	3	2	1	2	2	5	5	5	4	3	3	3	3	Using translation software to instantly translate difficult content is fast, but it also feels a bit empty. I feel like I am increasingly losing the ability to think independently.
1	4	3	3	4	3	3	5	5	4	3	3	4	2	3	3	2	3	5	5	4	3	3	4	5	When ChatGPT corrected my essay, it pointed out many grammatical errors, but without the shame of manual grading. I felt very relaxed.	It's very convenient, but deep down, I actually somewhat resist this mechanical interaction. I prefer the atmosphere of discussing with classmates in class.
2	1	2	2	4	4	4	4	3	3	5	4	3	4	3	4	5	3	3	3	4	3	2	2	2	Sometimes I rely too much on the answers provided by AI and become too lazy to use a dictionary. If there's no power or internet, I get extremely anxious.	The machine is very objective and won't have prejudices just because I am a poor student. This allows me to expose my weaknesses.
2	1	2	3	3	4	3	3	4	5	5	5	5	3	2	1	2	4	5	5	5	3	4	2	5	When doing listening exercises, the intelligent follow-up reading and scoring helped correct long-standing pronunciation issues, greatly boosting my self-confidence.	There is absolutely no emotional exchange. An encouraging look from a teacher gives me a greater sense of achievement than the cold 'Well done' from an AI.
2	4	2	4	3	5	2	4	4	4	2	4	3	3	3	3	4	3	4	4	4	3	3	2	4	When ChatGPT corrected my essay, it pointed out many grammatical errors, but without the shame of manual grading. I felt very relaxed.
2	4	3	2	3	3	3	3	3	2	2	3	2	3	2	3	2	4	3	2	3	4	3	4	2	I am afraid to speak up in front of foreign teachers, but with a mobile AI language partner, I can boldly try and make mistakes without worrying about being mocked.	The machine is more like a patient dictionary. I can senselessly ask it any silly questions, whereas in front of a teacher, I'd be afraid of looking stupid.
1	3	2	2	2	3	2	2	3	2	1	3	3	5	5	4	4	3	2	3	3	1	1	2	3	Sometimes I rely too much on the answers provided by AI and become too lazy to use a dictionary. If there's no power or internet, I get extremely anxious.	I think AI is more like training wheels. Although it's comfortable to use now, I always worry that without it, I won't be able to speak properly anymore.
2	1	4	3	4	4	3	5	3	4	5	4	4	3	2	2	3	5	4	5	5	4	4	4	4	I rely too much on vocabulary apps. Although clearing the progress bar feels great, when it comes to real conversations, I don't know what to say, which creates a huge sense of gap.
1	2	2	1	3	4	3	2	2	4	3	2	2	3	3	4	4	4	4	3	4	1	1	2	2	AI has been a great help in academic English reading. It helps me summarize the structure of literature, greatly reducing my intimidation when facing voluminous English texts.	It's very convenient, but deep down, I actually somewhat resist this mechanical interaction. I prefer the atmosphere of discussing with classmates in class.
2	4	3	1	4	3	3	3	4	3	4	5	2	5	4	4	4	5	2	4	3	4	2	3	4	When doing listening exercises, the intelligent follow-up reading and scoring helped correct long-standing pronunciation issues, greatly boosting my self-confidence.
1	2	4	3	2	2	2	2	3	5	3	2	3	4	4	4	4	4	4	3	3	2	4	3	3	I rely too much on vocabulary apps. Although clearing the progress bar feels great, when it comes to real conversations, I don't know what to say, which creates a huge sense of gap.	I think AI is more like training wheels. Although it's comfortable to use now, I always worry that without it, I won't be able to speak properly anymore.
1	1	3	3	4	2	4	4	4	5	3	4	3	4	2	3	2	3	4	3	3	3	4	3	2		It lacks the tension of a real context. The quickened heartbeat of talking with a real person cannot be simulated by a machine; I still stammer when actually meeting a foreigner.
2	1	3	2	4	3	4	4	5	3	3	4	4	2	3	4	2	5	5	3	4	4	4	3	3	AI has been a great help in academic English reading. It helps me summarize the structure of literature, greatly reducing my intimidation when facing voluminous English texts.	I think AI is more like training wheels. Although it's comfortable to use now, I always worry that without it, I won't be able to speak properly anymore.
1	4	3	3	5	5	4	5	5	4	4	5	4	1	3	3	3	4	2	3	3	3	4	3	4	When ChatGPT corrected my essay, it pointed out many grammatical errors, but without the shame of manual grading. I felt very relaxed.
1	2	2	2	5	4	4	4	5	3	4	4	4	3	3	2	1	3	2	4	2	1	2	3	1	When ChatGPT corrected my essay, it pointed out many grammatical errors, but without the shame of manual grading. I felt very relaxed.	The machine is very objective and won't have prejudices just because I am a poor student. This allows me to expose my weaknesses.
2	3	4	3	2	3	2	4	3	4	4	4	4	1	3	3	2	5	4	4	5	4	3	2	4	I am afraid to speak up in front of foreign teachers, but with a mobile AI language partner, I can boldly try and make mistakes without worrying about being mocked.	There is absolutely no emotional exchange. An encouraging look from a teacher gives me a greater sense of achievement than the cold 'Well done' from an AI.
2	2	1	3	4	4	2	4	4	2	3	3	3	3	5	3	3	2	2	3	2	4	3	3	3	I rely too much on vocabulary apps. Although clearing the progress bar feels great, when it comes to real conversations, I don't know what to say, which creates a huge sense of gap.
2	2	4	2	2	5	3	2	3	3	4	3	3	3	4	5	3	3	3	3	4	3	2	2	2		There is absolutely no emotional exchange. An encouraging look from a teacher gives me a greater sense of achievement than the cold 'Well done' from an AI.
2	4	3	2	3	3	4	4	4	4	3	1	4	3	3	3	3	4	4	4	5	2	3	2	3	Sometimes I rely too much on the answers provided by AI and become too lazy to use a dictionary. If there's no power or internet, I get extremely anxious.	There is absolutely no emotional exchange. An encouraging look from a teacher gives me a greater sense of achievement than the cold 'Well done' from an AI.
2	2	4	4	5	5	5	4	5	3	3	3	4	3	3	2	3	5	3	5	2	3	3	3	3	AI has been a great help in academic English reading. It helps me summarize the structure of literature, greatly reducing my intimidation when facing voluminous English texts.	It's very convenient, but deep down, I actually somewhat resist this mechanical interaction. I prefer the atmosphere of discussing with classmates in class.
1	3	1	2	3	3	3	2	2	3	3	2	3	3	2	2	3	2	4	4	3	3	2	3	2	Using translation software to instantly translate difficult content is fast, but it also feels a bit empty. I feel like I am increasingly losing the ability to think independently.	The machine is more like a patient dictionary. I can senselessly ask it any silly questions, whereas in front of a teacher, I'd be afraid of looking stupid.
2	1	4	2	3	4	4	4	3	2	4	4	4	4	4	3	2	3	2	4	3	1	3	3	3	Sometimes I rely too much on the answers provided by AI and become too lazy to use a dictionary. If there's no power or internet, I get extremely anxious.
2	1	1	2	4	4	4	5	4	5	4	4	4	2	3	3	3	4	3	4	3	4	5	5	5	AI has been a great help in academic English reading. It helps me summarize the structure of literature, greatly reducing my intimidation when facing voluminous English texts.	The machine is more like a patient dictionary. I can senselessly ask it any silly questions, whereas in front of a teacher, I'd be afraid of looking stupid.
2	3	3	1	4	4	4	4	3	4	3	3	3	4	4	2	3	3	3	2	3	4	3	1	2
2	4	2	3	3	4	4	3	4	3	2	4	2	3	4	5	1	4	4	4	4	2	3	4	3	When doing listening exercises, the intelligent follow-up reading and scoring helped correct long-standing pronunciation issues, greatly boosting my self-confidence.	I think AI is more like training wheels. Although it's comfortable to use now, I always worry that without it, I won't be able to speak properly anymore.
1	3	3	1	3	3	1	3	3	1	2	2	1	3	3	3	3	4	4	3	3	2	2	2	3	Using translation software to instantly translate difficult content is fast, but it also feels a bit empty. I feel like I am increasingly losing the ability to think independently.	I think AI is more like training wheels. Although it's comfortable to use now, I always worry that without it, I won't be able to speak properly anymore.
1	1	3	3	4	3	3	2	3	2	1	3	3	4	3	4	5	3	3	3	4	2	3	3	3		Practicing with a machine means I don't have to save face. It has no emotions and doesn't get impatient; I dare to repeatedly make mistakes until I pronounce it right.
1	1	1	2	3	3	5	3	3	4	4	4	3	3	3	3	4	3	5	3	4	4	4	5	3	Sometimes I rely too much on the answers provided by AI and become too lazy to use a dictionary. If there's no power or internet, I get extremely anxious.	There is absolutely no emotional exchange. An encouraging look from a teacher gives me a greater sense of achievement than the cold 'Well done' from an AI.
1	4	3	3	2	2	3	1	4	3	3	3	4	3	2	3	2	3	3	4	2	4	5	3	4		I think AI is more like training wheels. Although it's comfortable to use now, I always worry that without it, I won't be able to speak properly anymore.
1	1	2	2	3	5	5	4	5	4	5	4	5	3	2	2	1	5	4	4	3	4	3	4	2		Practicing with a machine means I don't have to save face. It has no emotions and doesn't get impatient; I dare to repeatedly make mistakes until I pronounce it right.
2	4	3	2	3	3	3	3	3	4	4	4	4	3	4	4	3	5	5	5	3	2	3	3	3	It just feels like a tool helping me to check for omissions and fill in the gaps, but psychologically, I don't feel dependent on it.	The machine is very objective and won't have prejudices just because I am a poor student. This allows me to expose my weaknesses.
1	1	3	4	3	5	5	5	5	5	4	5	4	1	2	2	2	4	4	4	4	3	3	2	4	When doing listening exercises, the intelligent follow-up reading and scoring helped correct long-standing pronunciation issues, greatly boosting my self-confidence.	It lacks the tension of a real context. The quickened heartbeat of talking with a real person cannot be simulated by a machine; I still stammer when actually meeting a foreigner.
2	4	1	1	5	5	4	4	4	4	5	4	4	4	4	4	4	3	4	3	4	4	2	4	3		I think AI is more like training wheels. Although it's comfortable to use now, I always worry that without it, I won't be able to speak properly anymore.
2	4	3	2	4	4	2	3	4	4	4	3	4	4	4	4	4	5	5	5	5	5	5	5	4	I rely too much on vocabulary apps. Although clearing the progress bar feels great, when it comes to real conversations, I don't know what to say, which creates a huge sense of gap.	There is absolutely no emotional exchange. An encouraging look from a teacher gives me a greater sense of achievement than the cold 'Well done' from an AI.
1	1	3	4	5	4	4	5	5	5	4	4	5	3	4	4	4	5	5	5	4	4	3	4	4	When ChatGPT corrected my essay, it pointed out many grammatical errors, but without the shame of manual grading. I felt very relaxed.	It lacks the tension of a real context. The quickened heartbeat of talking with a real person cannot be simulated by a machine; I still stammer when actually meeting a foreigner.
2	3	2	3	3	1	2	3	3	3	3	2	2	3	2	2	2	2	3	5	4	2	3	1	3	When ChatGPT corrected my essay, it pointed out many grammatical errors, but without the shame of manual grading. I felt very relaxed.	It's very convenient, but deep down, I actually somewhat resist this mechanical interaction. I prefer the atmosphere of discussing with classmates in class.
2	1	4	3	5	4	4	2	4	4	3	3	2	4	2	4	3	4	3	3	3	3	2	3	2	It just feels like a tool helping me to check for omissions and fill in the gaps, but psychologically, I don't feel dependent on it.
2	1	3	1	5	4	5	5	5	4	3	3	4	2	3	2	4	4	2	3	3	4	4	3	3		It's very convenient, but deep down, I actually somewhat resist this mechanical interaction. I prefer the atmosphere of discussing with classmates in class.
2	2	1	1	5	4	5	5	3	3	4	5	5	3	3	2	2	3	5	4	5	4	4	4	4	When doing listening exercises, the intelligent follow-up reading and scoring helped correct long-standing pronunciation issues, greatly boosting my self-confidence.	I think AI is more like training wheels. Although it's comfortable to use now, I always worry that without it, I won't be able to speak properly anymore.
1	2	1	1	3	2	4	3	3	5	5	5	3	3	3	3	2	4	4	4	4	2	3	4	4	When ChatGPT corrected my essay, it pointed out many grammatical errors, but without the shame of manual grading. I felt very relaxed.
2	2	3	4	4	4	4	5	3	4	3	4	4	3	2	3	2	5	4	3	5	3	2	3	3	AI has been a great help in academic English reading. It helps me summarize the structure of literature, greatly reducing my intimidation when facing voluminous English texts.	There is absolutely no emotional exchange. An encouraging look from a teacher gives me a greater sense of achievement than the cold 'Well done' from an AI.
2	2	2	4	3	4	5	4	5	4	4	4	3	3	1	3	2	4	4	3	5	4	3	4	5	I am afraid to speak up in front of foreign teachers, but with a mobile AI language partner, I can boldly try and make mistakes without worrying about being mocked.	Practicing with a machine means I don't have to save face. It has no emotions and doesn't get impatient; I dare to repeatedly make mistakes until I pronounce it right.
1	1	1	2	3	4	4	4	4	4	4	4	3	4	4	3	4	5	3	4	4	3	2	2	2	I rely too much on vocabulary apps. Although clearing the progress bar feels great, when it comes to real conversations, I don't know what to say, which creates a huge sense of gap.	I think AI is more like training wheels. Although it's comfortable to use now, I always worry that without it, I won't be able to speak properly anymore.
2	1	1	2	4	3	4	4	3	4	4	4	4	4	3	4	2	3	2	3	4	3	2	4	4	When ChatGPT corrected my essay, it pointed out many grammatical errors, but without the shame of manual grading. I felt very relaxed.	I think AI is more like training wheels. Although it's comfortable to use now, I always worry that without it, I won't be able to speak properly anymore.
2	2	3	1	3	5	4	4	4	4	5	4	3	4	3	3	4	4	4	3	4	3	4	4	4	I rely too much on vocabulary apps. Although clearing the progress bar feels great, when it comes to real conversations, I don't know what to say, which creates a huge sense of gap.	There is absolutely no emotional exchange. An encouraging look from a teacher gives me a greater sense of achievement than the cold 'Well done' from an AI.
1	2	3	2	3	3	4	4	5	4	5	4	4	4	5	4	3	4	4	4	4	3	3	2	3
2	3	1	2	3	3	4	4	5	5	4	5	4	4	2	2	1	4	4	5	4	5	3	3	3	When doing listening exercises, the intelligent follow-up reading and scoring helped correct long-standing pronunciation issues, greatly boosting my self-confidence.
1	3	3	3	3	3	4	4	3	3	4	3	3	3	4	3	3	3	3	3	3	4	5	4	5	AI has been a great help in academic English reading. It helps me summarize the structure of literature, greatly reducing my intimidation when facing voluminous English texts.	It's very convenient, but deep down, I actually somewhat resist this mechanical interaction. I prefer the atmosphere of discussing with classmates in class.
2	4	4	3	3	3	2	3	3	3	3	3	4	3	3	3	3	5	4	3	4	4	3	2	2	When ChatGPT corrected my essay, it pointed out many grammatical errors, but without the shame of manual grading. I felt very relaxed.	I think AI is more like training wheels. Although it's comfortable to use now, I always worry that without it, I won't be able to speak properly anymore.
1	2	4	3	4	4	3	5	5	3	4	3	3	2	1	2	3	5	5	4	4	3	4	3	3
1	1	4	3	2	4	3	4	2	3	4	2	4	4	3	4	3	4	4	4	5	3	3	4	4	When ChatGPT corrected my essay, it pointed out many grammatical errors, but without the shame of manual grading. I felt very relaxed.	The machine is very objective and won't have prejudices just because I am a poor student. This allows me to expose my weaknesses.
2	3	4	3	5	4	4	4	4	3	4	4	4	3	4	3	3	2	3	2	3	2	1	3	2	I am afraid to speak up in front of foreign teachers, but with a mobile AI language partner, I can boldly try and make mistakes without worrying about being mocked.	I think AI is more like training wheels. Although it's comfortable to use now, I always worry that without it, I won't be able to speak properly anymore.
1	3	1	3	5	4	4	4	4	4	4	3	3	2	2	3	3	5	5	5	4	3	2	5	5
1	2	1	2	3	3	5	5	3	3	3	5	4	2	3	3	5	4	4	4	3	4	2	3	2		It's very convenient, but deep down, I actually somewhat resist this mechanical interaction. I prefer the atmosphere of discussing with classmates in class.
2	3	2	2	4	4	3	3	4	2	3	5	4	3	3	3	3	4	4	5	2	4	4	3	2
1	2	3	2	3	4	4	4	5	4	4	4	4	3	2	2	3	4	3	3	2	4	3	3	3	AI has been a great help in academic English reading. It helps me summarize the structure of literature, greatly reducing my intimidation when facing voluminous English texts.	The machine is very objective and won't have prejudices just because I am a poor student. This allows me to expose my weaknesses.
2	1	4	3	3	4	5	4	4	5	4	5	4	2	3	2	3	3	4	3	4	2	3	3	3	It just feels like a tool helping me to check for omissions and fill in the gaps, but psychologically, I don't feel dependent on it.	It lacks the tension of a real context. The quickened heartbeat of talking with a real person cannot be simulated by a machine; I still stammer when actually meeting a foreigner.
1	3	1	4	2	2	4	3	4	3	3	2	4	4	4	3	2	3	5	5	5	3	2	4	4	AI has been a great help in academic English reading. It helps me summarize the structure of literature, greatly reducing my intimidation when facing voluminous English texts.	It lacks the tension of a real context. The quickened heartbeat of talking with a real person cannot be simulated by a machine; I still stammer when actually meeting a foreigner.
2	1	2	2	4	5	5	5	4	5	3	5	4	2	2	4	3	3	5	3	5	3	3	2	2	When doing listening exercises, the intelligent follow-up reading and scoring helped correct long-standing pronunciation issues, greatly boosting my self-confidence.	It lacks the tension of a real context. The quickened heartbeat of talking with a real person cannot be simulated by a machine; I still stammer when actually meeting a foreigner.
1	2	3	4	3	3	3	3	4	5	4	4	4	5	3	4	4	5	4	4	5	4	4	3	5	Using translation software to instantly translate difficult content is fast, but it also feels a bit empty. I feel like I am increasingly losing the ability to think independently.	I think AI is more like training wheels. Although it's comfortable to use now, I always worry that without it, I won't be able to speak properly anymore.
1	2	2	1	4	3	4	2	3	4	4	3	2	2	2	3	2	3	2	3	4	4	4	4	5	Using translation software to instantly translate difficult content is fast, but it also feels a bit empty. I feel like I am increasingly losing the ability to think independently.	The machine is more like a patient dictionary. I can senselessly ask it any silly questions, whereas in front of a teacher, I'd be afraid of looking stupid.
1	2	2	3	5	4	3	5	4	4	4	3	4	2	2	2	2	4	5	5	4	5	5	3	4	Using translation software to instantly translate difficult content is fast, but it also feels a bit empty. I feel like I am increasingly losing the ability to think independently.
2	2	1	3	4	2	2	3	3	2	3	3	3	2	2	3	3	4	4	4	3	2	4	3	2	Using translation software to instantly translate difficult content is fast, but it also feels a bit empty. I feel like I am increasingly losing the ability to think independently.	There is absolutely no emotional exchange. An encouraging look from a teacher gives me a greater sense of achievement than the cold 'Well done' from an AI.
1	1	4	3	2	1	1	2	3	4	4	3	3	5	3	5	4	4	4	4	3	2	4	3	1		There is absolutely no emotional exchange. An encouraging look from a teacher gives me a greater sense of achievement than the cold 'Well done' from an AI.
2	4	2	4	5	3	5	5	5	4	4	4	4	3	3	3	4	4	3	4	3	3	3	1	3	AI has been a great help in academic English reading. It helps me summarize the structure of literature, greatly reducing my intimidation when facing voluminous English texts.	It lacks the tension of a real context. The quickened heartbeat of talking with a real person cannot be simulated by a machine; I still stammer when actually meeting a foreigner.
1	3	3	2	4	4	3	4	3	2	2	3	2	4	5	4	5	3	2	2	2	1	1	2	2	I rely too much on vocabulary apps. Although clearing the progress bar feels great, when it comes to real conversations, I don't know what to say, which creates a huge sense of gap.	Practicing with a machine means I don't have to save face. It has no emotions and doesn't get impatient; I dare to repeatedly make mistakes until I pronounce it right.
2	2	1	2	2	2	2	3	2	4	3	2	3	3	2	3	3	3	4	3	2	2	3	1	2	I rely too much on vocabulary apps. Although clearing the progress bar feels great, when it comes to real conversations, I don't know what to say, which creates a huge sense of gap.
1	1	3	2	2	5	2	5	5	3	5	4	5	1	2	2	1	4	4	4	3	4	3	5	4		It's very convenient, but deep down, I actually somewhat resist this mechanical interaction. I prefer the atmosphere of discussing with classmates in class.
2	1	2	2	5	4	5	3	5	2	3	3	3	4	5	3	4	5	5	5	5	2	5	2	3	When doing listening exercises, the intelligent follow-up reading and scoring helped correct long-standing pronunciation issues, greatly boosting my self-confidence.	The machine is very objective and won't have prejudices just because I am a poor student. This allows me to expose my weaknesses.
1	3	1	4	3	2	3	4	3	3	3	2	2	5	3	5	4	4	5	5	4	4	3	3	3
1	2	2	1	4	3	3	4	3	3	2	2	2	4	2	4	4	2	4	4	4	1	2	3	4	I am afraid to speak up in front of foreign teachers, but with a mobile AI language partner, I can boldly try and make mistakes without worrying about being mocked.	There is absolutely no emotional exchange. An encouraging look from a teacher gives me a greater sense of achievement than the cold 'Well done' from an AI.
1	1	1	3	3	4	4	4	3	4	4	4	3	4	4	5	5	4	4	2	4	2	2	4	1	AI has been a great help in academic English reading. It helps me summarize the structure of literature, greatly reducing my intimidation when facing voluminous English texts.
1	2	3	3	3	3	3	4	4	3	4	5	4	4	3	3	3	5	5	5	5	2	3	4	3	I am afraid to speak up in front of foreign teachers, but with a mobile AI language partner, I can boldly try and make mistakes without worrying about being mocked.	There is absolutely no emotional exchange. An encouraging look from a teacher gives me a greater sense of achievement than the cold 'Well done' from an AI.
2	2	2	1	2	3	2	2	3	4	2	3	3	5	4	4	5	3	2	3	3	2	2	1	1		The machine is very objective and won't have prejudices just because I am a poor student. This allows me to expose my weaknesses.
2	3	4	1	4	3	3	4	3	3	2	3	2	4	3	3	1	4	3	4	4	3	3	4	2	Sometimes I rely too much on the answers provided by AI and become too lazy to use a dictionary. If there's no power or internet, I get extremely anxious.
1	3	1	2	1	1	1	3	1	4	3	4	4	3	4	4	3	3	4	3	3	5	3	4	3		Practicing with a machine means I don't have to save face. It has no emotions and doesn't get impatient; I dare to repeatedly make mistakes until I pronounce it right.
2	4	1	2	3	2	4	4	3	4	5	5	4	4	2	4	3	4	3	2	3	3	3	3	3	I am afraid to speak up in front of foreign teachers, but with a mobile AI language partner, I can boldly try and make mistakes without worrying about being mocked.	It lacks the tension of a real context. The quickened heartbeat of talking with a real person cannot be simulated by a machine; I still stammer when actually meeting a foreigner.
1	1	4	2	2	1	2	4	3	3	4	3	4	3	3	3	2	5	4	5	5	4	2	4	4
1	3	1	2	3	3	2	3	3	5	4	5	5	3	4	3	3	4	5	4	5	4	4	2	5	I rely too much on vocabulary apps. Although clearing the progress bar feels great, when it comes to real conversations, I don't know what to say, which creates a huge sense of gap.	It's very convenient, but deep down, I actually somewhat resist this mechanical interaction. I prefer the atmosphere of discussing with classmates in class.
1	1	1	1	5	4	4	4	5	4	4	4	2	3	4	3	2	4	5	4	4	3	3	3	3	I am afraid to speak up in front of foreign teachers, but with a mobile AI language partner, I can boldly try and make mistakes without worrying about being mocked.
2	2	1	3	3	3	3	2	2	2	2	3	2	3	3	3	3	4	4	3	4	3	3	3	2	When ChatGPT corrected my essay, it pointed out many grammatical errors, but without the shame of manual grading. I felt very relaxed.
1	2	4	3	4	5	5	4	3	3	4	3	4	2	5	3	4	5	4	5	4	3	1	3	2	When doing listening exercises, the intelligent follow-up reading and scoring helped correct long-standing pronunciation issues, greatly boosting my self-confidence.	The machine is very objective and won't have prejudices just because I am a poor student. This allows me to expose my weaknesses.
2	1	4	3	3	4	5	4	4	4	4	4	3	3	3	3	4	3	4	5	5	4	3	4	2		The machine is very objective and won't have prejudices just because I am a poor student. This allows me to expose my weaknesses.
1	2	2	2	3	3	3	4	4	3	4	3	3	3	4	4	2	5	5	4	4	3	3	2	2	I rely too much on vocabulary apps. Although clearing the progress bar feels great, when it comes to real conversations, I don't know what to say, which creates a huge sense of gap.
1	4	3	4	3	2	4	5	4	3	2	2	4	5	4	4	5	3	4	3	2	3	3	4	3	When doing listening exercises, the intelligent follow-up reading and scoring helped correct long-standing pronunciation issues, greatly boosting my self-confidence.	There is absolutely no emotional exchange. An encouraging look from a teacher gives me a greater sense of achievement than the cold 'Well done' from an AI.
2	1	3	3	5	4	5	4	5	5	5	5	4	3	3	3	3	4	4	5	4	3	4	4	4
1	2	4	4	4	3	3	4	3	4	4	3	4	3	2	3	3	5	5	5	5	3	5	3	4	When ChatGPT corrected my essay, it pointed out many grammatical errors, but without the shame of manual grading. I felt very relaxed.	I think AI is more like training wheels. Although it's comfortable to use now, I always worry that without it, I won't be able to speak properly anymore.
1	4	1	2	2	2	2	3	3	4	3	2	3	2	3	3	2	4	3	4	2	2	3	3	3	It just feels like a tool helping me to check for omissions and fill in the gaps, but psychologically, I don't feel dependent on it.
1	2	4	3	2	2	3	3	3	4	4	3	4	4	2	2	2	5	5	5	3	3	2	4	4	When ChatGPT corrected my essay, it pointed out many grammatical errors, but without the shame of manual grading. I felt very relaxed.	Practicing with a machine means I don't have to save face. It has no emotions and doesn't get impatient; I dare to repeatedly make mistakes until I pronounce it right.
1	3	1	3	3	2	2	3	1	2	3	5	2	4	3	2	2	5	4	5	3	1	3	1	2		I think AI is more like training wheels. Although it's comfortable to use now, I always worry that without it, I won't be able to speak properly anymore.
2	4	2	2	4	4	4	5	4	3	4	5	4	3	2	2	2	5	4	3	4	3	3	4	4	When doing listening exercises, the intelligent follow-up reading and scoring helped correct long-standing pronunciation issues, greatly boosting my self-confidence.
1	1	1	1	3	3	4	4	4	3	4	5	3	3	2	3	3	3	3	2	3	4	2	2	3	I am afraid to speak up in front of foreign teachers, but with a mobile AI language partner, I can boldly try and make mistakes without worrying about being mocked.	It lacks the tension of a real context. The quickened heartbeat of talking with a real person cannot be simulated by a machine; I still stammer when actually meeting a foreigner.
2	1	3	3	4	4	3	3	4	4	4	3	5	3	3	2	4	5	4	4	4	3	3	3	3	When doing listening exercises, the intelligent follow-up reading and scoring helped correct long-standing pronunciation issues, greatly boosting my self-confidence.
1	3	3	1	5	5	4	4	5	3	3	5	3	3	3	4	3	3	3	2	3	2	3	2	3		The machine is very objective and won't have prejudices just because I am a poor student. This allows me to expose my weaknesses.
2	3	3	2	3	2	3	3	3	2	2	3	5	3	2	4	3	4	5	4	4	4	4	5	4
2	1	3	2	4	5	5	5	4	4	2	4	5	2	3	3	2	3	3	4	3	3	3	3	4
1	2	3	3	5	4	4	5	5	4	4	4	4	2	2	2	2	4	5	4	3	4	4	4	5
2	2	3	4	4	2	4	2	3	4	5	4	4	2	4	3	3	3	4	3	4	3	4	3	3	I rely too much on vocabulary apps. Although clearing the progress bar feels great, when it comes to real conversations, I don't know what to say, which creates a huge sense of gap.	It lacks the tension of a real context. The quickened heartbeat of talking with a real person cannot be simulated by a machine; I still stammer when actually meeting a foreigner.
1	4	1	2	3	3	2	3	3	3	4	3	4	3	3	4	2	4	3	5	4	3	3	3	3
2	2	2	3	4	3	3	3	3	4	3	3	4	3	4	4	3	3	3	3	3	4	3	4	4	Using translation software to instantly translate difficult content is fast, but it also feels a bit empty. I feel like I am increasingly losing the ability to think independently.	I think AI is more like training wheels. Although it's comfortable to use now, I always worry that without it, I won't be able to speak properly anymore.
2	4	1	2	5	4	3	2	5	3	4	4	4	4	4	2	4	5	5	4	4	4	3	4	4
1	4	2	3	4	1	2	2	3	3	3	4	4	3	3	3	1	3	4	4	2	2	2	3	2	Using translation software to instantly translate difficult content is fast, but it also feels a bit empty. I feel like I am increasingly losing the ability to think independently.	The machine is more like a patient dictionary. I can senselessly ask it any silly questions, whereas in front of a teacher, I'd be afraid of looking stupid.
2	3	3	2	3	4	2	2	2	2	2	2	2	4	4	4	5	3	3	3	2	3	3	3	2	AI has been a great help in academic English reading. It helps me summarize the structure of literature, greatly reducing my intimidation when facing voluminous English texts.
2	3	3	3	4	4	5	3	3	3	3	4	3	2	4	2	4	4	3	4	3	4	4	5	3
2	2	3	2	5	3	3	4	4	4	4	1	3	3	4	2	3	3	5	3	3	3	3	4	3	I am afraid to speak up in front of foreign teachers, but with a mobile AI language partner, I can boldly try and make mistakes without worrying about being mocked.	Practicing with a machine means I don't have to save face. It has no emotions and doesn't get impatient; I dare to repeatedly make mistakes until I pronounce it right.
2	1	2	2	5	3	5	4	4	4	3	5	5	2	3	3	2	3	3	4	5	3	3	4	4	It just feels like a tool helping me to check for omissions and fill in the gaps, but psychologically, I don't feel dependent on it.	There is absolutely no emotional exchange. An encouraging look from a teacher gives me a greater sense of achievement than the cold 'Well done' from an AI.
2	2	3	2	3	4	4	3	3	3	3	4	4	2	4	2	1	4	3	3	4	3	4	4	4	AI has been a great help in academic English reading. It helps me summarize the structure of literature, greatly reducing my intimidation when facing voluminous English texts.	It's very convenient, but deep down, I actually somewhat resist this mechanical interaction. I prefer the atmosphere of discussing with classmates in class.
1	2	2	3	5	4	5	5	5	4	3	5	4	3	3	2	3	5	5	5	5	3	4	4	3	I am afraid to speak up in front of foreign teachers, but with a mobile AI language partner, I can boldly try and make mistakes without worrying about being mocked.	The machine is more like a patient dictionary. I can senselessly ask it any silly questions, whereas in front of a teacher, I'd be afraid of looking stupid.
2	2	4	4	5	4	5	5	5	3	4	4	4	2	3	4	2	5	5	4	4	4	3	3	2	I rely too much on vocabulary apps. Although clearing the progress bar feels great, when it comes to real conversations, I don't know what to say, which creates a huge sense of gap.	Practicing with a machine means I don't have to save face. It has no emotions and doesn't get impatient; I dare to repeatedly make mistakes until I pronounce it right.
1	3	2	2	4	3	5	5	5	3	4	3	2	3	4	4	3	2	4	5	3	2	3	4	4	Sometimes I rely too much on the answers provided by AI and become too lazy to use a dictionary. If there's no power or internet, I get extremely anxious.	I think AI is more like training wheels. Although it's comfortable to use now, I always worry that without it, I won't be able to speak properly anymore.
1	2	3	2	2	2	2	1	3	4	3	4	3	1	2	2	3	4	4	3	3	4	4	4	4	I am afraid to speak up in front of foreign teachers, but with a mobile AI language partner, I can boldly try and make mistakes without worrying about being mocked.	The machine is very objective and won't have prejudices just because I am a poor student. This allows me to expose my weaknesses.
2	3	3	3	4	3	3	4	3	1	2	3	3	4	4	4	5	1	1	2	2	3	3	4	3	AI has been a great help in academic English reading. It helps me summarize the structure of literature, greatly reducing my intimidation when facing voluminous English texts.	The machine is very objective and won't have prejudices just because I am a poor student. This allows me to expose my weaknesses.
2	2	4	3	2	4	3	3	5	4	4	3	5	2	3	3	4	3	3	3	4	3	3	4	4	Using translation software to instantly translate difficult content is fast, but it also feels a bit empty. I feel like I am increasingly losing the ability to think independently.
1	1	2	2	5	3	4	4	3	4	4	4	2	3	3	2	3	3	5	5	5	5	3	4	3	Using translation software to instantly translate difficult content is fast, but it also feels a bit empty. I feel like I am increasingly losing the ability to think independently.
2	2	2	1	5	3	3	4	5	2	2	4	4	2	3	1	2	2	2	3	3	4	3	2	4	I am afraid to speak up in front of foreign teachers, but with a mobile AI language partner, I can boldly try and make mistakes without worrying about being mocked.
2	4	2	2	2	2	2	2	3	3	3	1	2	3	3	2	3	3	4	5	3	2	3	3	4		It's very convenient, but deep down, I actually somewhat resist this mechanical interaction. I prefer the atmosphere of discussing with classmates in class.
1	4	2	2	4	4	5	4	3	4	3	4	4	2	1	2	2	3	2	3	3	3	5	3	4	Using translation software to instantly translate difficult content is fast, but it also feels a bit empty. I feel like I am increasingly losing the ability to think independently.	There is absolutely no emotional exchange. An encouraging look from a teacher gives me a greater sense of achievement than the cold 'Well done' from an AI.
2	1	3	2	3	2	3	2	2	3	4	4	4	4	3	4	4	4	3	3	5	3	4	3	3	AI has been a great help in academic English reading. It helps me summarize the structure of literature, greatly reducing my intimidation when facing voluminous English texts.	There is absolutely no emotional exchange. An encouraging look from a teacher gives me a greater sense of achievement than the cold 'Well done' from an AI.
2	2	4	2	4	4	3	2	4	3	5	4	4	4	3	4	2	3	3	4	5	3	3	3	3		The machine is more like a patient dictionary. I can senselessly ask it any silly questions, whereas in front of a teacher, I'd be afraid of looking stupid.
1	4	1	1	5	4	4	4	5	5	4	4	4	2	3	4	4	3	4	4	4	3	3	3	4	It just feels like a tool helping me to check for omissions and fill in the gaps, but psychologically, I don't feel dependent on it.	The machine is very objective and won't have prejudices just because I am a poor student. This allows me to expose my weaknesses.
1	1	3	3	3	4	4	4	3	4	2	4	4	3	3	3	5	4	5	4	5	2	3	4	3		It lacks the tension of a real context. The quickened heartbeat of talking with a real person cannot be simulated by a machine; I still stammer when actually meeting a foreigner.
1	1	4	4	5	4	4	5	4	3	3	3	3	3	3	3	3	5	5	4	5	2	2	3	3	Using translation software to instantly translate difficult content is fast, but it also feels a bit empty. I feel like I am increasingly losing the ability to think independently.	Practicing with a machine means I don't have to save face. It has no emotions and doesn't get impatient; I dare to repeatedly make mistakes until I pronounce it right.
2	1	1	4	3	2	5	4	4	2	3	2	2	2	3	3	3	2	2	2	3	3	4	4	4
1	2	2	3	3	3	5	3	4	2	3	5	3	1	3	4	4	4	4	4	3	3	5	2	4	When ChatGPT corrected my essay, it pointed out many grammatical errors, but without the shame of manual grading. I felt very relaxed.	The machine is very objective and won't have prejudices just because I am a poor student. This allows me to expose my weaknesses.
1	2	4	3	3	4	3	4	2	3	4	2	3	4	4	4	4	3	3	4	3	2	3	2	3		There is absolutely no emotional exchange. An encouraging look from a teacher gives me a greater sense of achievement than the cold 'Well done' from an AI.
2	1	4	2	4	2	2	3	2	4	4	3	2	4	4	2	3	4	4	5	4	3	4	4	4	When ChatGPT corrected my essay, it pointed out many grammatical errors, but without the shame of manual grading. I felt very relaxed.	The machine is very objective and won't have prejudices just because I am a poor student. This allows me to expose my weaknesses.
2	3	3	3	5	4	5	5	4	4	3	3	4	3	2	3	2	3	3	4	5	4	3	2	3	When ChatGPT corrected my essay, it pointed out many grammatical errors, but without the shame of manual grading. I felt very relaxed.	The machine is very objective and won't have prejudices just because I am a poor student. This allows me to expose my weaknesses.
1	1	1	1	3	3	4	3	4	3	3	3	3	2	3	3	3	3	3	4	3	5	4	5	3	AI has been a great help in academic English reading. It helps me summarize the structure of literature, greatly reducing my intimidation when facing voluminous English texts.
2	3	1	3	2	1	3	3	3	3	3	3	4	3	3	3	2	4	3	2	1	3	1	3	2		The machine is very objective and won't have prejudices just because I am a poor student. This allows me to expose my weaknesses.
2	2	3	4	3	5	3	4	4	4	4	4	4	2	3	3	2	5	4	5	4	5	5	4	5	Using translation software to instantly translate difficult content is fast, but it also feels a bit empty. I feel like I am increasingly losing the ability to think independently.	The machine is more like a patient dictionary. I can senselessly ask it any silly questions, whereas in front of a teacher, I'd be afraid of looking stupid.
2	2	1	3	4	3	3	3	3	4	3	2	2	3	3	4	3	5	5	5	5	4	3	5	3	I rely too much on vocabulary apps. Although clearing the progress bar feels great, when it comes to real conversations, I don't know what to say, which creates a huge sense of gap.
1	1	1	2	3	3	3	3	2	4	5	3	5	2	2	3	4	5	5	5	4	4	3	4	4	I am afraid to speak up in front of foreign teachers, but with a mobile AI language partner, I can boldly try and make mistakes without worrying about being mocked.	There is absolutely no emotional exchange. An encouraging look from a teacher gives me a greater sense of achievement than the cold 'Well done' from an AI.
2	3	3	3	4	3	3	3	3	2	3	2	2	5	4	5	4	3	3	2	1	2	2	1	3		It's very convenient, but deep down, I actually somewhat resist this mechanical interaction. I prefer the atmosphere of discussing with classmates in class.
2	2	3	4	5	5	3	5	4	3	3	3	4	1	3	2	2	4	2	2	3	3	3	4	4	It just feels like a tool helping me to check for omissions and fill in the gaps, but psychologically, I don't feel dependent on it.
1	2	4	2	5	5	4	4	4	4	2	5	3	3	3	1	3	3	3	2	3	3	3	4	4	When ChatGPT corrected my essay, it pointed out many grammatical errors, but without the shame of manual grading. I felt very relaxed.
2	2	1	3	3	3	2	3	2	3	3	2	3	3	3	3	2	2	2	4	3	3	3	2	3	I am afraid to speak up in front of foreign teachers, but with a mobile AI language partner, I can boldly try and make mistakes without worrying about being mocked.
1	3	1	2	3	3	3	3	3	5	3	4	5	2	1	4	2	4	5	5	4	4	4	3	4		It lacks the tension of a real context. The quickened heartbeat of talking with a real person cannot be simulated by a machine; I still stammer when actually meeting a foreigner.
2	1	4	3	3	3	3	3	3	4	3	3	4	3	1	2	4	5	4	4	3	4	3	4	4	AI has been a great help in academic English reading. It helps me summarize the structure of literature, greatly reducing my intimidation when facing voluminous English texts.	There is absolutely no emotional exchange. An encouraging look from a teacher gives me a greater sense of achievement than the cold 'Well done' from an AI.
2	1	3	1	4	2	3	4	4	2	3	3	3	4	4	4	3	2	4	3	4	2	1	2	2		The machine is very objective and won't have prejudices just because I am a poor student. This allows me to expose my weaknesses.
2	1	4	2	4	4	4	4	5	3	4	2	3	4	2	3	4	3	3	3	3	3	3	3	2	It just feels like a tool helping me to check for omissions and fill in the gaps, but psychologically, I don't feel dependent on it.
1	3	4	3	4	3	2	3	4	2	3	2	3	3	3	3	4	2	4	3	4	3	2	2	3	Using translation software to instantly translate difficult content is fast, but it also feels a bit empty. I feel like I am increasingly losing the ability to think independently.	It's very convenient, but deep down, I actually somewhat resist this mechanical interaction. I prefer the atmosphere of discussing with classmates in class.
2	2	4	2	3	4	3	3	3	2	3	2	2	2	4	3	2	3	2	4	3	3	2	2	3	Sometimes I rely too much on the answers provided by AI and become too lazy to use a dictionary. If there's no power or internet, I get extremely anxious.	It lacks the tension of a real context. The quickened heartbeat of talking with a real person cannot be simulated by a machine; I still stammer when actually meeting a foreigner.
1	3	3	2	3	4	3	3	3	3	3	4	4	3	2	2	3	3	3	4	5	3	3	3	2
2	3	2	2	4	4	3	4	4	4	4	5	3	4	3	1	2	3	2	4	3	2	2	4	4	Using translation software to instantly translate difficult content is fast, but it also feels a bit empty. I feel like I am increasingly losing the ability to think independently.	The machine is more like a patient dictionary. I can senselessly ask it any silly questions, whereas in front of a teacher, I'd be afraid of looking stupid.
2	4	3	3	5	4	4	4	5	5	4	4	5	3	2	1	2	3	4	3	3	3	3	2	5
1	2	3	2	4	4	5	5	5	4	4	4	4	3	1	2	2	4	4	3	3	4	3	3	2		It's very convenient, but deep down, I actually somewhat resist this mechanical interaction. I prefer the atmosphere of discussing with classmates in class.
1	2	2	3	4	3	3	5	2	2	2	3	4	5	4	5	3	4	1	3	3	2	1	2	2	AI has been a great help in academic English reading. It helps me summarize the structure of literature, greatly reducing my intimidation when facing voluminous English texts.	Practicing with a machine means I don't have to save face. It has no emotions and doesn't get impatient; I dare to repeatedly make mistakes until I pronounce it right.
2	4	3	3	3	4	3	3	3	4	3	5	5	3	2	3	2	5	5	5	5	4	5	5	4	It just feels like a tool helping me to check for omissions and fill in the gaps, but psychologically, I don't feel dependent on it.	Practicing with a machine means I don't have to save face. It has no emotions and doesn't get impatient; I dare to repeatedly make mistakes until I pronounce it right.
2	1	1	2	5	4	5	4	4	4	3	2	3	5	4	4	4	4	4	4	5	2	3	5	3	When doing listening exercises, the intelligent follow-up reading and scoring helped correct long-standing pronunciation issues, greatly boosting my self-confidence.
2	2	3	3	3	5	3	3	4	4	2	3	2	3	3	3	4	4	3	5	5	3	3	3	4	When ChatGPT corrected my essay, it pointed out many grammatical errors, but without the shame of manual grading. I felt very relaxed.	The machine is more like a patient dictionary. I can senselessly ask it any silly questions, whereas in front of a teacher, I'd be afraid of looking stupid.
1	1	1	1	5	4	4	4	5	2	2	4	4	1	1	3	4	3	3	2	2	3	2	1	2	AI has been a great help in academic English reading. It helps me summarize the structure of literature, greatly reducing my intimidation when facing voluminous English texts.	I think AI is more like training wheels. Although it's comfortable to use now, I always worry that without it, I won't be able to speak properly anymore.
2	4	2	2	4	3	4	5	3	1	3	4	5	3	3	4	4	4	5	4	3	3	4	4	3	AI has been a great help in academic English reading. It helps me summarize the structure of literature, greatly reducing my intimidation when facing voluminous English texts.
1	2	4	2	4	3	5	3	4	4	4	5	2	2	1	3	3	4	4	4	3	4	3	4	4		The machine is very objective and won't have prejudices just because I am a poor student. This allows me to expose my weaknesses.
2	1	1	2	2	3	2	3	3	3	3	5	5	1	2	3	1	4	4	4	3	3	1	4	2	Sometimes I rely too much on the answers provided by AI and become too lazy to use a dictionary. If there's no power or internet, I get extremely anxious.
2	3	3	2	2	2	4	4	4	4	4	4	4	2	2	2	3	3	2	3	4	4	3	5	4	AI has been a great help in academic English reading. It helps me summarize the structure of literature, greatly reducing my intimidation when facing voluminous English texts.	It lacks the tension of a real context. The quickened heartbeat of talking with a real person cannot be simulated by a machine; I still stammer when actually meeting a foreigner.
2	1	1	2	2	4	3	3	3	3	2	3	3	5	3	3	3	4	4	5	5	4	4	4	4		It lacks the tension of a real context. The quickened heartbeat of talking with a real person cannot be simulated by a machine; I still stammer when actually meeting a foreigner.
1	4	4	3	2	3	2	2	3	4	1	2	4	4	4	5	3	3	2	2	2	3	3	2	3	Using translation software to instantly translate difficult content is fast, but it also feels a bit empty. I feel like I am increasingly losing the ability to think independently.
2	2	4	2	3	3	2	1	2	3	4	2	3	4	4	5	5	1	4	2	2	2	2	2	3		It lacks the tension of a real context. The quickened heartbeat of talking with a real person cannot be simulated by a machine; I still stammer when actually meeting a foreigner.
1	3	4	4	3	2	2	2	3	3	2	2	3	3	4	3	5	1	3	3	3	2	3	2	4	I am afraid to speak up in front of foreign teachers, but with a mobile AI language partner, I can boldly try and make mistakes without worrying about being mocked.
2	2	4	1	4	4	3	2	4	4	3	4	4	2	4	3	4	3	4	2	4	4	1	3	1	I rely too much on vocabulary apps. Although clearing the progress bar feels great, when it comes to real conversations, I don't know what to say, which creates a huge sense of gap.	It's very convenient, but deep down, I actually somewhat resist this mechanical interaction. I prefer the atmosphere of discussing with classmates in class.
2	4	3	1	2	5	2	3	3	4	2	2	4	3	2	3	4	4	3	5	4	2	2	1	3	It just feels like a tool helping me to check for omissions and fill in the gaps, but psychologically, I don't feel dependent on it.
1	4	1	2	2	2	4	4	3	3	4	4	3	4	3	3	2	3	3	4	2	3	3	4	3		The machine is very objective and won't have prejudices just because I am a poor student. This allows me to expose my weaknesses.
1	3	2	1	4	4	3	3	4	4	4	4	4	3	1	1	3	3	3	3	3	4	3	4	4	Using translation software to instantly translate difficult content is fast, but it also feels a bit empty. I feel like I am increasingly losing the ability to think independently.	The machine is very objective and won't have prejudices just because I am a poor student. This allows me to expose my weaknesses.
1	4	2	3	4	4	4	3	4	3	4	3	4	3	3	3	2	3	5	4	4	4	2	3	4
2	1	3	2	4	3	4	3	3	3	3	4	3	4	3	3	3	3	3	4	4	3	3	3	4	When doing listening exercises, the intelligent follow-up reading and scoring helped correct long-standing pronunciation issues, greatly boosting my self-confidence.	There is absolutely no emotional exchange. An encouraging look from a teacher gives me a greater sense of achievement than the cold 'Well done' from an AI.
2	4	3	2	3	3	3	3	3	1	4	3	2	3	2	3	4	3	3	4	3	2	2	3	3	Sometimes I rely too much on the answers provided by AI and become too lazy to use a dictionary. If there's no power or internet, I get extremely anxious.	The machine is very objective and won't have prejudices just because I am a poor student. This allows me to expose my weaknesses.
2	3	1	2	5	4	4	3	3	5	5	5	4	3	2	2	3	4	4	2	5	3	4	4	3	When ChatGPT corrected my essay, it pointed out many grammatical errors, but without the shame of manual grading. I felt very relaxed.	The machine is more like a patient dictionary. I can senselessly ask it any silly questions, whereas in front of a teacher, I'd be afraid of looking stupid.
1	4	1	2	5	4	4	5	4	3	3	3	3	3	5	4	4	4	4	5	3	5	3	2	4	Using translation software to instantly translate difficult content is fast, but it also feels a bit empty. I feel like I am increasingly losing the ability to think independently.
2	3	2	2	3	4	3	4	4	5	3	4	3	3	2	2	2	3	3	4	3	3	3	4	3	I am afraid to speak up in front of foreign teachers, but with a mobile AI language partner, I can boldly try and make mistakes without worrying about being mocked.	It's very convenient, but deep down, I actually somewhat resist this mechanical interaction. I prefer the atmosphere of discussing with classmates in class.
2	1	1	1	5	3	4	4	5	3	3	5	5	3	2	2	3	3	4	3	3	4	2	3	4	I am afraid to speak up in front of foreign teachers, but with a mobile AI language partner, I can boldly try and make mistakes without worrying about being mocked.
2	3	3	1	5	2	3	4	2	3	4	4	3	1	3	2	3	5	4	5	5	3	4	3	4	It just feels like a tool helping me to check for omissions and fill in the gaps, but psychologically, I don't feel dependent on it.	There is absolutely no emotional exchange. An encouraging look from a teacher gives me a greater sense of achievement than the cold 'Well done' from an AI.
2	1	3	2	2	4	2	4	3	5	4	5	4	3	3	2	3	4	4	5	4	2	2	4	4	I am afraid to speak up in front of foreign teachers, but with a mobile AI language partner, I can boldly try and make mistakes without worrying about being mocked.	There is absolutely no emotional exchange. An encouraging look from a teacher gives me a greater sense of achievement than the cold 'Well done' from an AI.
1	3	3	2	4	3	4	5	3	3	4	3	3	2	3	4	3	3	3	3	3	2	2	2	4	I am afraid to speak up in front of foreign teachers, but with a mobile AI language partner, I can boldly try and make mistakes without worrying about being mocked.	The machine is more like a patient dictionary. I can senselessly ask it any silly questions, whereas in front of a teacher, I'd be afraid of looking stupid.
2	2	1	3	4	3	3	5	4	4	2	4	3	4	4	1	3	2	4	4	3	2	2	2	2	I rely too much on vocabulary apps. Although clearing the progress bar feels great, when it comes to real conversations, I don't know what to say, which creates a huge sense of gap.
2	1	4	2	3	4	4	2	4	2	2	3	2	3	3	2	3	2	2	4	4	1	2	3	2	When ChatGPT corrected my essay, it pointed out many grammatical errors, but without the shame of manual grading. I felt very relaxed.
2	4	1	1	3	4	4	5	4	3	3	3	2	1	1	3	2	4	3	3	4	4	3	4	3	I am afraid to speak up in front of foreign teachers, but with a mobile AI language partner, I can boldly try and make mistakes without worrying about being mocked.	Practicing with a machine means I don't have to save face. It has no emotions and doesn't get impatient; I dare to repeatedly make mistakes until I pronounce it right.
2	4	2	2	4	5	3	4	4	5	4	3	4	3	2	2	4	5	5	4	4	5	5	4	4	I rely too much on vocabulary apps. Although clearing the progress bar feels great, when it comes to real conversations, I don't know what to say, which creates a huge sense of gap.
1	4	3	2	4	3	3	3	3	3	3	3	3	3	4	4	4	2	4	4	4	3	2	2	3	When ChatGPT corrected my essay, it pointed out many grammatical errors, but without the shame of manual grading. I felt very relaxed.	It's very convenient, but deep down, I actually somewhat resist this mechanical interaction. I prefer the atmosphere of discussing with classmates in class.
2	3	1	1	5	5	5	5	4	4	4	4	4	2	3	3	3	4	4	4	5	4	4	3	3	AI has been a great help in academic English reading. It helps me summarize the structure of literature, greatly reducing my intimidation when facing voluminous English texts.	Practicing with a machine means I don't have to save face. It has no emotions and doesn't get impatient; I dare to repeatedly make mistakes until I pronounce it right.
1	3	1	1	3	2	4	2	4	3	3	2	4	4	1	1	2	4	4	3	5	3	2	4	2		There is absolutely no emotional exchange. An encouraging look from a teacher gives me a greater sense of achievement than the cold 'Well done' from an AI.
2	3	1	2	4	5	5	5	5	3	3	5	4	3	3	3	4	3	4	3	3	3	3	4	2		I think AI is more like training wheels. Although it's comfortable to use now, I always worry that without it, I won't be able to speak properly anymore.
1	1	3	2	3	3	4	3	3	3	3	2	3	4	5	2	4	3	1	3	2	3	3	2	2
1	4	4	3	3	5	3	4	4	4	4	3	4	3	4	3	5	3	4	3	3	2	3	3	2	When doing listening exercises, the intelligent follow-up reading and scoring helped correct long-standing pronunciation issues, greatly boosting my self-confidence.
2	4	3	3	2	4	4	5	4	4	2	2	3	2	3	3	3	2	2	1	3	2	2	2	2		Practicing with a machine means I don't have to save face. It has no emotions and doesn't get impatient; I dare to repeatedly make mistakes until I pronounce it right.
1	3	3	2	3	2	3	3	3	2	4	2	2	2	3	1	3	3	4	4	3	3	3	4	3
2	4	2	1	3	4	1	3	3	5	5	5	3	4	2	5	3	4	2	3	2	2	2	2	2	When ChatGPT corrected my essay, it pointed out many grammatical errors, but without the shame of manual grading. I felt very relaxed.	There is absolutely no emotional exchange. An encouraging look from a teacher gives me a greater sense of achievement than the cold 'Well done' from an AI.
2	2	1	3	2	3	2	4	3	2	4	3	4	3	5	3	2	3	4	2	4	2	3	2	3	When doing listening exercises, the intelligent follow-up reading and scoring helped correct long-standing pronunciation issues, greatly boosting my self-confidence.
2	2	1	3	4	3	3	4	3	4	1	4	2	2	2	2	2	4	4	4	4	3	3	3	4	I rely too much on vocabulary apps. Although clearing the progress bar feels great, when it comes to real conversations, I don't know what to say, which creates a huge sense of gap.	Practicing with a machine means I don't have to save face. It has no emotions and doesn't get impatient; I dare to repeatedly make mistakes until I pronounce it right.
1	4	4	4	2	3	1	1	2	3	4	4	3	2	3	5	3	4	3	2	4	2	3	3	3	When doing listening exercises, the intelligent follow-up reading and scoring helped correct long-standing pronunciation issues, greatly boosting my self-confidence.
1	2	1	1	2	3	3	3	3	1	3	2	3	2	3	2	3	2	3	3	2	1	2	2	2	I rely too much on vocabulary apps. Although clearing the progress bar feels great, when it comes to real conversations, I don't know what to say, which creates a huge sense of gap.
2	3	4	2	3	3	2	3	4	4	5	4	4	5	5	3	4	3	3	2	4	2	5	2	3	It just feels like a tool helping me to check for omissions and fill in the gaps, but psychologically, I don't feel dependent on it.
1	2	1	3	5	5	4	4	5	3	5	3	4	3	4	1	3	3	4	5	4	4	3	2	3	Using translation software to instantly translate difficult content is fast, but it also feels a bit empty. I feel like I am increasingly losing the ability to think independently.	It lacks the tension of a real context. The quickened heartbeat of talking with a real person cannot be simulated by a machine; I still stammer when actually meeting a foreigner.
2	3	3	3	4	4	5	5	3	3	5	5	4	4	2	4	3	3	4	3	5	3	3	3	3	When ChatGPT corrected my essay, it pointed out many grammatical errors, but without the shame of manual grading. I felt very relaxed.	The machine is more like a patient dictionary. I can senselessly ask it any silly questions, whereas in front of a teacher, I'd be afraid of looking stupid.
2	3	4	1	2	3	3	2	1	2	3	3	2	3	3	2	2	3	3	3	4	4	2	4	4	When ChatGPT corrected my essay, it pointed out many grammatical errors, but without the shame of manual grading. I felt very relaxed.	There is absolutely no emotional exchange. An encouraging look from a teacher gives me a greater sense of achievement than the cold 'Well done' from an AI.
2	3	2	3	4	2	4	3	2	4	5	4	4	2	2	2	3	3	5	4	4	2	4	4	3		The machine is very objective and won't have prejudices just because I am a poor student. This allows me to expose my weaknesses.
2	2	3	2	4	4	5	3	4	3	4	3	3	3	2	3	2	3	3	3	3	3	3	4	3	I rely too much on vocabulary apps. Although clearing the progress bar feels great, when it comes to real conversations, I don't know what to say, which creates a huge sense of gap.	The machine is very objective and won't have prejudices just because I am a poor student. This allows me to expose my weaknesses.
1	2	2	1	2	2	3	2	2	4	4	4	5	2	4	3	3	4	4	4	4	3	2	4	3		The machine is more like a patient dictionary. I can senselessly ask it any silly questions, whereas in front of a teacher, I'd be afraid of looking stupid.
2	3	2	2	2	4	4	4	3	4	3	4	5	4	3	3	3	3	5	3	4	3	3	4	4	It just feels like a tool helping me to check for omissions and fill in the gaps, but psychologically, I don't feel dependent on it.	There is absolutely no emotional exchange. An encouraging look from a teacher gives me a greater sense of achievement than the cold 'Well done' from an AI.
2	4	1	2	5	4	4	4	4	3	3	5	3	4	4	4	4	4	3	3	2	4	3	2	2	When doing listening exercises, the intelligent follow-up reading and scoring helped correct long-standing pronunciation issues, greatly boosting my self-confidence.	It lacks the tension of a real context. The quickened heartbeat of talking with a real person cannot be simulated by a machine; I still stammer when actually meeting a foreigner.
1	1	4	3	4	4	3	3	3	3	4	3	3	3	4	3	1	3	3	4	4	4	3	3	3	When ChatGPT corrected my essay, it pointed out many grammatical errors, but without the shame of manual grading. I felt very relaxed.	It lacks the tension of a real context. The quickened heartbeat of talking with a real person cannot be simulated by a machine; I still stammer when actually meeting a foreigner.
1	1	2	3	3	4	2	3	2	5	4	4	3	4	4	3	3	5	5	3	4	5	4	3	4	When doing listening exercises, the intelligent follow-up reading and scoring helped correct long-standing pronunciation issues, greatly boosting my self-confidence.
2	1	2	3	2	2	2	1	2	3	2	3	3	3	3	2	2	3	3	2	2	3	2	4	2
2	4	4	2	4	5	5	3	4	4	3	4	4	4	5	4	4	4	4	4	3	5	5	5	3	When ChatGPT corrected my essay, it pointed out many grammatical errors, but without the shame of manual grading. I felt very relaxed.
2	3	2	1	4	5	5	4	4	3	3	4	3	4	3	3	3	5	3	3	2	4	4	3	3		The machine is very objective and won't have prejudices just because I am a poor student. This allows me to expose my weaknesses.
2	4	2	2	3	5	5	4	3	3	4	4	3	2	3	3	3	4	3	3	4	3	3	3	3	Sometimes I rely too much on the answers provided by AI and become too lazy to use a dictionary. If there's no power or internet, I get extremely anxious.	There is absolutely no emotional exchange. An encouraging look from a teacher gives me a greater sense of achievement than the cold 'Well done' from an AI.
2	2	4	2	5	5	3	5	4	3	4	3	3	4	2	3	3	2	4	3	2	2	2	2	3		The machine is more like a patient dictionary. I can senselessly ask it any silly questions, whereas in front of a teacher, I'd be afraid of looking stupid.
2	2	2	3	3	4	5	4	5	3	5	4	5	3	5	4	4	5	4	4	4	3	4	5	4	Using translation software to instantly translate difficult content is fast, but it also feels a bit empty. I feel like I am increasingly losing the ability to think independently.	It lacks the tension of a real context. The quickened heartbeat of talking with a real person cannot be simulated by a machine; I still stammer when actually meeting a foreigner.
2	3	2	2	3	3	3	4	4	2	4	4	3	4	2	2	2	3	3	3	3	2	2	3	2		The machine is very objective and won't have prejudices just because I am a poor student. This allows me to expose my weaknesses.
1	1	4	2	3	4	4	3	3	3	3	1	2	5	5	5	4	3	3	3	3	3	2	3	1	Sometimes I rely too much on the answers provided by AI and become too lazy to use a dictionary. If there's no power or internet, I get extremely anxious.	It lacks the tension of a real context. The quickened heartbeat of talking with a real person cannot be simulated by a machine; I still stammer when actually meeting a foreigner.
1	2	2	2	5	5	4	5	4	4	2	4	5	3	3	3	4	4	4	3	4	4	3	2	3
2	2	1	2	3	2	3	3	2	3	3	3	4	4	4	2	4	5	4	3	4	2	2	4	2	Using translation software to instantly translate difficult content is fast, but it also feels a bit empty. I feel like I am increasingly losing the ability to think independently.	I think AI is more like training wheels. Although it's comfortable to use now, I always worry that without it, I won't be able to speak properly anymore.
2	1	2	3	2	4	2	3	4	3	3	4	3	4	2	2	3	4	3	5	4	5	5	4	4	AI has been a great help in academic English reading. It helps me summarize the structure of literature, greatly reducing my intimidation when facing voluminous English texts.	Practicing with a machine means I don't have to save face. It has no emotions and doesn't get impatient; I dare to repeatedly make mistakes until I pronounce it right.
1	2	3	2	4	3	4	3	3	3	3	4	4	2	1	2	2	4	2	3	1	1	3	1	3	I am afraid to speak up in front of foreign teachers, but with a mobile AI language partner, I can boldly try and make mistakes without worrying about being mocked.	The machine is more like a patient dictionary. I can senselessly ask it any silly questions, whereas in front of a teacher, I'd be afraid of looking stupid.
2	1	1	3	5	5	5	5	4	4	4	4	4	5	3	3	2	5	4	5	5	4	4	4	5
1	1	2	3	4	4	3	4	3	2	3	2	3	4	4	5	4	2	1	2	2	2	1	1	1		There is absolutely no emotional exchange. An encouraging look from a teacher gives me a greater sense of achievement than the cold 'Well done' from an AI.
1	2	2	1	4	4	3	3	4	4	4	3	3	3	4	3	4	3	4	3	3	3	2	2	2		It lacks the tension of a real context. The quickened heartbeat of talking with a real person cannot be simulated by a machine; I still stammer when actually meeting a foreigner.
2	3	1	2	5	3	2	3	3	4	3	4	3	3	2	4	3	4	5	4	5	4	3	4	4	Sometimes I rely too much on the answers provided by AI and become too lazy to use a dictionary. If there's no power or internet, I get extremely anxious.	Practicing with a machine means I don't have to save face. It has no emotions and doesn't get impatient; I dare to repeatedly make mistakes until I pronounce it right.
1	1	3	3	5	5	5	4	4	4	1	3	3	3	3	3	4	4	4	5	5	3	3	2	3		Practicing with a machine means I don't have to save face. It has no emotions and doesn't get impatient; I dare to repeatedly make mistakes until I pronounce it right.
2	2	2	1	2	2	4	2	2	4	3	4	2	3	3	1	2	4	4	4	4	3	3	3	2	Using translation software to instantly translate difficult content is fast, but it also feels a bit empty. I feel like I am increasingly losing the ability to think independently.	It lacks the tension of a real context. The quickened heartbeat of talking with a real person cannot be simulated by a machine; I still stammer when actually meeting a foreigner.
2	1	3	3	4	3	5	2	3	3	3	4	5	4	2	4	3	5	4	4	5	3	3	4	2	AI has been a great help in academic English reading. It helps me summarize the structure of literature, greatly reducing my intimidation when facing voluminous English texts.	Practicing with a machine means I don't have to save face. It has no emotions and doesn't get impatient; I dare to repeatedly make mistakes until I pronounce it right.
2	2	3	2	4	3	4	4	3	2	4	4	3	3	3	2	2	3	3	2	3	2	3	3	4	I am afraid to speak up in front of foreign teachers, but with a mobile AI language partner, I can boldly try and make mistakes without worrying about being mocked.	Practicing with a machine means I don't have to save face. It has no emotions and doesn't get impatient; I dare to repeatedly make mistakes until I pronounce it right.
1	3	1	2	4	3	4	4	2	3	3	4	3	2	4	3	4	4	4	5	3	2	2	1	2	Sometimes I rely too much on the answers provided by AI and become too lazy to use a dictionary. If there's no power or internet, I get extremely anxious.
2	4	2	4	2	3	4	4	3	4	3	4	3	3	3	3	3	4	5	3	4	4	5	4	4	AI has been a great help in academic English reading. It helps me summarize the structure of literature, greatly reducing my intimidation when facing voluminous English texts.
2	4	1	2	3	3	4	3	4	4	4	3	4	2	1	4	2	4	5	5	5	4	3	5	5		I think AI is more like training wheels. Although it's comfortable to use now, I always worry that without it, I won't be able to speak properly anymore.
1	1	1	2	2	3	3	4	3	2	3	3	3	4	3	4	3	4	3	3	2	4	4	3	3		It's very convenient, but deep down, I actually somewhat resist this mechanical interaction. I prefer the atmosphere of discussing with classmates in class.
2	1	3	1	5	4	4	4	5	4	5	4	5	3	2	2	1	3	5	4	3	3	4	5	3		Practicing with a machine means I don't have to save face. It has no emotions and doesn't get impatient; I dare to repeatedly make mistakes until I pronounce it right.
2	1	3	1	4	4	4	4	4	4	4	4	5	4	5	3	3	4	4	4	2	3	5	4	3	AI has been a great help in academic English reading. It helps me summarize the structure of literature, greatly reducing my intimidation when facing voluminous English texts.
1	4	1	2	1	3	2	2	3	5	4	4	5	3	3	3	2	4	3	4	4	3	3	2	2	Sometimes I rely too much on the answers provided by AI and become too lazy to use a dictionary. If there's no power or internet, I get extremely anxious.
2	3	3	2	4	2	3	4	3	3	3	2	3	5	4	5	5	3	3	2	2	2	1	2	3	I rely too much on vocabulary apps. Although clearing the progress bar feels great, when it comes to real conversations, I don't know what to say, which creates a huge sense of gap.	It lacks the tension of a real context. The quickened heartbeat of talking with a real person cannot be simulated by a machine; I still stammer when actually meeting a foreigner.
2	1	4	2	5	5	4	4	4	3	3	3	3	2	5	3	3	5	4	5	5	4	3	4	4	AI has been a great help in academic English reading. It helps me summarize the structure of literature, greatly reducing my intimidation when facing voluminous English texts.	I think AI is more like training wheels. Although it's comfortable to use now, I always worry that without it, I won't be able to speak properly anymore.
1	1	1	4	4	3	4	3	4	4	4	3	4	3	3	2	4	5	5	5	5	5	3	4	3		I think AI is more like training wheels. Although it's comfortable to use now, I always worry that without it, I won't be able to speak properly anymore.
2	2	2	2	4	3	3	4	3	3	3	2	2	5	5	4	5	4	3	4	4	5	3	5	3	Using translation software to instantly translate difficult content is fast, but it also feels a bit empty. I feel like I am increasingly losing the ability to think independently.	The machine is very objective and won't have prejudices just because I am a poor student. This allows me to expose my weaknesses.
1	1	3	2	5	5	5	5	5	4	4	4	4	2	2	3	3	5	4	4	4	4	3	4	4	AI has been a great help in academic English reading. It helps me summarize the structure of literature, greatly reducing my intimidation when facing voluminous English texts.
1	4	1	2	4	4	5	4	3	3	3	3	2	4	1	4	4	3	3	4	2	3	2	3	2	When doing listening exercises, the intelligent follow-up reading and scoring helped correct long-standing pronunciation issues, greatly boosting my self-confidence.
2	2	3	2	4	5	5	5	3	3	4	4	5	2	2	3	2	5	4	3	4	5	4	5	5	When doing listening exercises, the intelligent follow-up reading and scoring helped correct long-standing pronunciation issues, greatly boosting my self-confidence.	I think AI is more like training wheels. Although it's comfortable to use now, I always worry that without it, I won't be able to speak properly anymore.
2	3	4	2	2	4	4	3	3	2	3	4	3	3	2	4	3	2	2	3	3	3	3	3	3		Practicing with a machine means I don't have to save face. It has no emotions and doesn't get impatient; I dare to repeatedly make mistakes until I pronounce it right.
2	2	1	2	4	4	5	5	5	4	3	3	3	4	5	4	4	3	4	3	4	3	2	1	2	AI has been a great help in academic English reading. It helps me summarize the structure of literature, greatly reducing my intimidation when facing voluminous English texts.	There is absolutely no emotional exchange. An encouraging look from a teacher gives me a greater sense of achievement than the cold 'Well done' from an AI.
1	1	4	4	4	5	4	2	4	3	4	3	3	3	3	2	2	4	4	3	4	2	4	3	3		There is absolutely no emotional exchange. An encouraging look from a teacher gives me a greater sense of achievement than the cold 'Well done' from an AI.
2	2	2	2	4	4	4	5	4	3	3	3	3	2	1	2	3	5	5	5	5	4	4	4	5	It just feels like a tool helping me to check for omissions and fill in the gaps, but psychologically, I don't feel dependent on it.	The machine is more like a patient dictionary. I can senselessly ask it any silly questions, whereas in front of a teacher, I'd be afraid of looking stupid.
2	3	1	2	4	4	5	5	4	4	4	4	5	3	4	5	5	4	4	4	2	3	2	1	3	When doing listening exercises, the intelligent follow-up reading and scoring helped correct long-standing pronunciation issues, greatly boosting my self-confidence.
2	2	2	3	4	5	3	4	4	5	5	3	4	4	3	3	5	3	4	5	4	3	2	4	4		The machine is very objective and won't have prejudices just because I am a poor student. This allows me to expose my weaknesses.
2	2	1	1	4	5	4	3	4	4	3	4	3	3	4	4	3	5	4	4	3	3	4	4	3		I think AI is more like training wheels. Although it's comfortable to use now, I always worry that without it, I won't be able to speak properly anymore.
1	4	3	3	5	4	5	4	4	5	4	4	5	2	4	2	3	4	3	4	4	2	3	3	4	AI has been a great help in academic English reading. It helps me summarize the structure of literature, greatly reducing my intimidation when facing voluminous English texts.
1	1	1	2	4	5	4	3	3	4	3	2	5	2	2	3	2	4	2	4	4	4	3	4	3		Practicing with a machine means I don't have to save face. It has no emotions and doesn't get impatient; I dare to repeatedly make mistakes until I pronounce it right.
2	2	3	3	3	3	3	4	4	3	4	3	4	2	2	2	3	5	5	5	4	5	4	4	3		There is absolutely no emotional exchange. An encouraging look from a teacher gives me a greater sense of achievement than the cold 'Well done' from an AI.
2	2	2	3	4	4	3	4	3	4	3	3	4	4	4	3	2	3	4	3	4	3	2	2	3
1	3	2	3	4	4	4	3	4	4	4	4	4	3	3	4	1	4	4	5	5	5	5	5	4	Using translation software to instantly translate difficult content is fast, but it also feels a bit empty. I feel like I am increasingly losing the ability to think independently.
2	1	1	2	3	4	2	4	4	4	3	3	5	3	4	4	3	3	3	3	3	2	2	2	1	When doing listening exercises, the intelligent follow-up reading and scoring helped correct long-standing pronunciation issues, greatly boosting my self-confidence.
1	3	2	3	5	2	5	4	2	3	4	4	3	3	4	3	2	4	4	5	4	5	3	5	4	Using translation software to instantly translate difficult content is fast, but it also feels a bit empty. I feel like I am increasingly losing the ability to think independently.	The machine is very objective and won't have prejudices just because I am a poor student. This allows me to expose my weaknesses.
1	1	1	2	3	2	3	4	4	4	3	5	4	2	3	2	4	5	3	4	3	3	3	2	3	Sometimes I rely too much on the answers provided by AI and become too lazy to use a dictionary. If there's no power or internet, I get extremely anxious.	I think AI is more like training wheels. Although it's comfortable to use now, I always worry that without it, I won't be able to speak properly anymore.
2	1	3	3	4	3	3	3	4	3	3	4	3	2	1	2	3	4	4	5	4	5	5	3	4	Sometimes I rely too much on the answers provided by AI and become too lazy to use a dictionary. If there's no power or internet, I get extremely anxious.	The machine is more like a patient dictionary. I can senselessly ask it any silly questions, whereas in front of a teacher, I'd be afraid of looking stupid.
1	3	1	1	2	2	4	2	3	4	5	3	3	1	2	3	1	4	5	4	4	4	3	3	4	Sometimes I rely too much on the answers provided by AI and become too lazy to use a dictionary. If there's no power or internet, I get extremely anxious.	I think AI is more like training wheels. Although it's comfortable to use now, I always worry that without it, I won't be able to speak properly anymore.
2	3	3	1	5	4	5	5	4	3	4	5	5	1	1	1	3	4	5	5	5	5	5	5	5
2	4	2	1	4	4	5	4	4	3	3	4	2	4	4	1	4	3	4	2	3	2	3	3	5	I am afraid to speak up in front of foreign teachers, but with a mobile AI language partner, I can boldly try and make mistakes without worrying about being mocked.
2	2	3	2	2	3	4	3	4	4	3	3	3	3	3	3	2	5	4	5	3	3	4	2	2
1	2	3	1	5	4	4	5	4	3	4	4	2	4	4	4	4	3	4	4	4	3	3	4	4	I am afraid to speak up in front of foreign teachers, but with a mobile AI language partner, I can boldly try and make mistakes without worrying about being mocked.	Practicing with a machine means I don't have to save face. It has no emotions and doesn't get impatient; I dare to repeatedly make mistakes until I pronounce it right.
1	3	2	3	4	4	3	5	4	3	3	3	3	1	4	3	2	4	4	3	3	4	3	3	4	When doing listening exercises, the intelligent follow-up reading and scoring helped correct long-standing pronunciation issues, greatly boosting my self-confidence.
1	2	3	2	4	4	4	4	5	4	2	2	3	3	2	4	3	3	3	3	2	1	4	3	2	It just feels like a tool helping me to check for omissions and fill in the gaps, but psychologically, I don't feel dependent on it.	Practicing with a machine means I don't have to save face. It has no emotions and doesn't get impatient; I dare to repeatedly make mistakes until I pronounce it right.
2	1	2	3	5	3	4	5	4	2	3	3	3	3	2	3	2	3	3	3	2	1	3	2	2	When doing listening exercises, the intelligent follow-up reading and scoring helped correct long-standing pronunciation issues, greatly boosting my self-confidence.	The machine is very objective and won't have prejudices just because I am a poor student. This allows me to expose my weaknesses.
1	1	4	1	4	4	3	3	2	2	3	4	4	2	3	2	2	3	3	3	3	4	1	3	2	Sometimes I rely too much on the answers provided by AI and become too lazy to use a dictionary. If there's no power or internet, I get extremely anxious.
2	1	3	2	4	3	3	2	3	5	3	3	3	2	2	2	3	3	4	4	3	3	4	2	3		Practicing with a machine means I don't have to save face. It has no emotions and doesn't get impatient; I dare to repeatedly make mistakes until I pronounce it right.
2	2	3	2	4	5	5	4	5	4	3	4	5	3	2	3	3	5	3	2	4	4	3	4	3	When ChatGPT corrected my essay, it pointed out many grammatical errors, but without the shame of manual grading. I felt very relaxed.	The machine is very objective and won't have prejudices just because I am a poor student. This allows me to expose my weaknesses.
2	4	4	2	4	4	2	5	4	3	3	4	4	1	2	2	2	5	4	4	5	4	3	3	2	Using translation software to instantly translate difficult content is fast, but it also feels a bit empty. I feel like I am increasingly losing the ability to think independently.	It lacks the tension of a real context. The quickened heartbeat of talking with a real person cannot be simulated by a machine; I still stammer when actually meeting a foreigner.
2	4	4	1	3	5	4	2	2	3	3	3	3	3	4	3	3	3	2	1	3	2	1	2	2	Using translation software to instantly translate difficult content is fast, but it also feels a bit empty. I feel like I am increasingly losing the ability to think independently.	There is absolutely no emotional exchange. An encouraging look from a teacher gives me a greater sense of achievement than the cold 'Well done' from an AI.
2	4	3	4	2	3	3	4	3	4	4	3	4	5	4	4	3	5	3	3	2	3	2	3	2	AI has been a great help in academic English reading. It helps me summarize the structure of literature, greatly reducing my intimidation when facing voluminous English texts.	I think AI is more like training wheels. Although it's comfortable to use now, I always worry that without it, I won't be able to speak properly anymore.
2	4	1	2	5	4	4	4	3	3	3	3	3	3	3	4	5	4	4	4	3	2	2	2	2	It just feels like a tool helping me to check for omissions and fill in the gaps, but psychologically, I don't feel dependent on it.	The machine is very objective and won't have prejudices just because I am a poor student. This allows me to expose my weaknesses.
1	2	3	3	5	5	5	5	5	4	4	4	5	4	4	3	3	5	4	5	5	4	3	4	3	I am afraid to speak up in front of foreign teachers, but with a mobile AI language partner, I can boldly try and make mistakes without worrying about being mocked.
1	1	2	2	4	4	5	5	3	3	4	2	3	3	3	2	2	4	2	3	2	3	2	2	4		Practicing with a machine means I don't have to save face. It has no emotions and doesn't get impatient; I dare to repeatedly make mistakes until I pronounce it right.
2	2	3	3	4	5	4	3	3	3	4	4	4	3	2	2	3	3	3	3	2	2	2	2	1	AI has been a great help in academic English reading. It helps me summarize the structure of literature, greatly reducing my intimidation when facing voluminous English texts.
2	4	3	2	4	3	5	4	3	3	3	3	3	4	4	2	3	2	2	2	4	4	3	4	3	I rely too much on vocabulary apps. Although clearing the progress bar feels great, when it comes to real conversations, I don't know what to say, which creates a huge sense of gap.	There is absolutely no emotional exchange. An encouraging look from a teacher gives me a greater sense of achievement than the cold 'Well done' from an AI.
1	2	3	4	3	3	5	4	4	3	4	5	4	3	2	3	1	3	3	4	4	3	3	4	3	I am afraid to speak up in front of foreign teachers, but with a mobile AI language partner, I can boldly try and make mistakes without worrying about being mocked.	The machine is very objective and won't have prejudices just because I am a poor student. This allows me to expose my weaknesses.
2	2	3	2	3	5	4	5	4	5	4	4	5	4	4	4	5	5	4	5	3	3	3	4	2
2	1	3	1	4	5	5	5	5	5	5	4	5	2	3	3	2	4	4	5	4	4	4	3	4	I am afraid to speak up in front of foreign teachers, but with a mobile AI language partner, I can boldly try and make mistakes without worrying about being mocked.
1	2	1	2	2	3	4	3	3	3	3	3	3	4	2	3	2	4	5	4	4	5	3	4	4	AI has been a great help in academic English reading. It helps me summarize the structure of literature, greatly reducing my intimidation when facing voluminous English texts.	The machine is more like a patient dictionary. I can senselessly ask it any silly questions, whereas in front of a teacher, I'd be afraid of looking stupid.
1	2	1	2	5	5	5	4	4	3	3	4	3	3	4	4	4	2	2	3	3	2	3	3	2	Sometimes I rely too much on the answers provided by AI and become too lazy to use a dictionary. If there's no power or internet, I get extremely anxious.	I think AI is more like training wheels. Although it's comfortable to use now, I always worry that without it, I won't be able to speak properly anymore.
2	2	3	1	3	3	3	3	3	3	2	3	3	4	4	3	5	4	3	3	4	2	2	2	1	Using translation software to instantly translate difficult content is fast, but it also feels a bit empty. I feel like I am increasingly losing the ability to think independently.
2	4	2	2	3	5	4	4	3	2	2	3	3	4	2	3	2	3	4	3	4	2	3	2	3		The machine is more like a patient dictionary. I can senselessly ask it any silly questions, whereas in front of a teacher, I'd be afraid of looking stupid.
2	1	3	3	4	4	3	3	3	3	3	3	2	3	3	2	3	2	2	3	2	3	2	2	3	Using translation software to instantly translate difficult content is fast, but it also feels a bit empty. I feel like I am increasingly losing the ability to think independently.	It's very convenient, but deep down, I actually somewhat resist this mechanical interaction. I prefer the atmosphere of discussing with classmates in class.
1	4	1	1	2	3	2	3	4	2	1	3	3	5	3	3	5	4	4	3	3	5	3	4	3	I am afraid to speak up in front of foreign teachers, but with a mobile AI language partner, I can boldly try and make mistakes without worrying about being mocked.
2	1	1	2	4	5	5	5	5	5	5	4	2	4	5	4	4	3	4	4	3	4	3	3	4		Practicing with a machine means I don't have to save face. It has no emotions and doesn't get impatient; I dare to repeatedly make mistakes until I pronounce it right.
2	4	3	2	4	4	4	3	4	4	3	3	3	3	3	3	3	2	1	3	1	1	2	1	1	When ChatGPT corrected my essay, it pointed out many grammatical errors, but without the shame of manual grading. I felt very relaxed.	The machine is more like a patient dictionary. I can senselessly ask it any silly questions, whereas in front of a teacher, I'd be afraid of looking stupid.
2	2	3	3	4	3	4	2	4	4	3	3	4	3	3	4	3	5	4	4	4	3	3	3	2	Using translation software to instantly translate difficult content is fast, but it also feels a bit empty. I feel like I am increasingly losing the ability to think independently.	The machine is very objective and won't have prejudices just because I am a poor student. This allows me to expose my weaknesses.
1	3	2	1	5	5	3	4	5	4	3	3	3	2	3	2	3	4	4	3	2	1	3	3	3		The machine is more like a patient dictionary. I can senselessly ask it any silly questions, whereas in front of a teacher, I'd be afraid of looking stupid.
2	1	2	2	4	4	4	4	4	2	3	4	4	2	3	3	4	5	4	3	5	5	5	5	4	AI has been a great help in academic English reading. It helps me summarize the structure of literature, greatly reducing my intimidation when facing voluminous English texts.	The machine is more like a patient dictionary. I can senselessly ask it any silly questions, whereas in front of a teacher, I'd be afraid of looking stupid.
1	3	1	1	5	5	5	5	5	3	3	4	3	2	4	3	3	3	2	4	4	4	2	3	4		Practicing with a machine means I don't have to save face. It has no emotions and doesn't get impatient; I dare to repeatedly make mistakes until I pronounce it right.
1	4	1	2	4	4	4	4	3	3	2	2	2	3	3	4	4	3	3	2	2	2	2	2	3
1	1	1	2	4	4	5	4	4	2	4	3	3	3	4	4	2	4	4	3	2	2	1	2	1		It's very convenient, but deep down, I actually somewhat resist this mechanical interaction. I prefer the atmosphere of discussing with classmates in class.
1	1	3	4	2	2	3	3	3	4	3	4	3	1	3	3	1	3	3	4	4	3	2	3	4	When ChatGPT corrected my essay, it pointed out many grammatical errors, but without the shame of manual grading. I felt very relaxed.
2	2	4	1	5	5	4	4	5	5	3	4	2	3	3	1	2	5	5	5	5	3	3	3	3	AI has been a great help in academic English reading. It helps me summarize the structure of literature, greatly reducing my intimidation when facing voluminous English texts.	It's very convenient, but deep down, I actually somewhat resist this mechanical interaction. I prefer the atmosphere of discussing with classmates in class.
1	1	2	2	4	5	4	5	5	4	3	3	3	4	3	4	4	3	3	3	4	3	3	2	2		Practicing with a machine means I don't have to save face. It has no emotions and doesn't get impatient; I dare to repeatedly make mistakes until I pronounce it right.
2	1	1	3	3	3	3	3	3	4	4	4	4	3	3	4	3	4	3	3	3	3	3	3	2	It just feels like a tool helping me to check for omissions and fill in the gaps, but psychologically, I don't feel dependent on it.	It lacks the tension of a real context. The quickened heartbeat of talking with a real person cannot be simulated by a machine; I still stammer when actually meeting a foreigner.
1	3	3	2	3	4	3	4	4	3	4	3	3	3	2	3	3	5	5	4	5	4	3	5	3	It just feels like a tool helping me to check for omissions and fill in the gaps, but psychologically, I don't feel dependent on it.	There is absolutely no emotional exchange. An encouraging look from a teacher gives me a greater sense of achievement than the cold 'Well done' from an AI.
2	1	4	3	5	2	3	3	3	5	4	3	5	4	3	4	4	4	4	3	3	2	1	2	3	Using translation software to instantly translate difficult content is fast, but it also feels a bit empty. I feel like I am increasingly losing the ability to think independently.	The machine is more like a patient dictionary. I can senselessly ask it any silly questions, whereas in front of a teacher, I'd be afraid of looking stupid.
1	3	1	4	3	3	3	4	2	3	4	4	5	4	5	3	5	4	4	4	4	3	3	5	4	AI has been a great help in academic English reading. It helps me summarize the structure of literature, greatly reducing my intimidation when facing voluminous English texts.	There is absolutely no emotional exchange. An encouraging look from a teacher gives me a greater sense of achievement than the cold 'Well done' from an AI.
2	4	2	4	3	4	3	5	4	4	3	2	3	3	4	1	2	4	4	3	3	2	3	4	4	I am afraid to speak up in front of foreign teachers, but with a mobile AI language partner, I can boldly try and make mistakes without worrying about being mocked.	There is absolutely no emotional exchange. An encouraging look from a teacher gives me a greater sense of achievement than the cold 'Well done' from an AI.
2	3	1	2	3	4	4	3	3	3	3	1	4	3	2	2	3	2	4	4	4	2	4	4	4	AI has been a great help in academic English reading. It helps me summarize the structure of literature, greatly reducing my intimidation when facing voluminous English texts.
2	1	1	2	4	3	4	5	4	3	2	3	3	1	1	2	1	3	4	4	4	4	2	5	3		I think AI is more like training wheels. Although it's comfortable to use now, I always worry that without it, I won't be able to speak properly anymore.
2	2	3	4	5	3	3	4	3	4	4	3	3	5	4	4	5	3	3	4	4	3	3	4	3	Sometimes I rely too much on the answers provided by AI and become too lazy to use a dictionary. If there's no power or internet, I get extremely anxious.	It lacks the tension of a real context. The quickened heartbeat of talking with a real person cannot be simulated by a machine; I still stammer when actually meeting a foreigner.
1	2	4	1	3	3	3	3	3	2	3	3	2	2	3	3	3	3	3	3	4	3	4	4	2	I rely too much on vocabulary apps. Although clearing the progress bar feels great, when it comes to real conversations, I don't know what to say, which creates a huge sense of gap.	There is absolutely no emotional exchange. An encouraging look from a teacher gives me a greater sense of achievement than the cold 'Well done' from an AI.
1	2	3	2	1	2	1	4	3	4	3	5	2	2	1	1	1	4	5	4	3	5	3	3	4	Sometimes I rely too much on the answers provided by AI and become too lazy to use a dictionary. If there's no power or internet, I get extremely anxious.
2	2	4	2	5	5	4	5	4	4	3	4	5	2	2	2	2	4	4	4	3	3	2	2	4	I rely too much on vocabulary apps. Although clearing the progress bar feels great, when it comes to real conversations, I don't know what to say, which creates a huge sense of gap.
1	4	2	2	3	5	5	4	5	3	3	4	4	5	4	3	4	4	4	4	3	3	4	3	2
2	3	4	4	4	4	4	4	4	4	3	3	3	2	3	2	2	4	3	4	3	3	4	2	4		It's very convenient, but deep down, I actually somewhat resist this mechanical interaction. I prefer the atmosphere of discussing with classmates in class.
2	1	1	3	3	4	3	3	3	2	3	4	3	2	2	3	2	3	2	3	3	3	4	4	4	Sometimes I rely too much on the answers provided by AI and become too lazy to use a dictionary. If there's no power or internet, I get extremely anxious.	I think AI is more like training wheels. Although it's comfortable to use now, I always worry that without it, I won't be able to speak properly anymore.
2	2	1	2	2	3	1	3	2	2	2	1	2	5	3	5	4	2	2	3	3	3	1	1	1
2	2	3	3	4	3	4	4	4	3	4	3	2	2	2	3	4	1	3	3	4	5	5	5	4		There is absolutely no emotional exchange. An encouraging look from a teacher gives me a greater sense of achievement than the cold 'Well done' from an AI.
2	4	2	2	3	3	3	4	2	3	4	3	2	2	5	3	4	2	2	4	2	3	2	2	2	When doing listening exercises, the intelligent follow-up reading and scoring helped correct long-standing pronunciation issues, greatly boosting my self-confidence.	It's very convenient, but deep down, I actually somewhat resist this mechanical interaction. I prefer the atmosphere of discussing with classmates in class.
2	4	2	3	3	3	3	3	2	3	3	4	3	3	3	3	4	4	4	5	4	4	2	3	1	I am afraid to speak up in front of foreign teachers, but with a mobile AI language partner, I can boldly try and make mistakes without worrying about being mocked.	There is absolutely no emotional exchange. An encouraging look from a teacher gives me a greater sense of achievement than the cold 'Well done' from an AI.
2	2	3	2	3	2	3	4	3	4	4	3	4	1	3	3	2	4	3	5	4	3	2	2	3	Sometimes I rely too much on the answers provided by AI and become too lazy to use a dictionary. If there's no power or internet, I get extremely anxious.	The machine is very objective and won't have prejudices just because I am a poor student. This allows me to expose my weaknesses.
1	2	2	2	4	4	3	4	5	4	5	2	3	3	4	4	4	3	4	3	4	3	3	1	3		There is absolutely no emotional exchange. An encouraging look from a teacher gives me a greater sense of achievement than the cold 'Well done' from an AI.
2	2	3	2	3	3	3	4	4	4	4	4	4	3	3	3	3	3	3	3	3	3	3	4	3
1	2	2	2	4	4	4	3	3	3	3	3	4	3	2	4	4	3	3	3	4	2	3	4	5
2	1	3	2	5	4	4	4	5	3	4	3	3	1	2	1	3	3	4	2	4	4	4	3	4	AI has been a great help in academic English reading. It helps me summarize the structure of literature, greatly reducing my intimidation when facing voluminous English texts.	It's very convenient, but deep down, I actually somewhat resist this mechanical interaction. I prefer the atmosphere of discussing with classmates in class.
1	3	2	1	3	3	4	3	2	3	3	3	3	4	4	4	5	4	3	4	2	4	3	4	3
1	2	3	4	3	2	3	3	4	3	4	4	4	3	4	3	2	5	4	4	4	3	3	3	4	When doing listening exercises, the intelligent follow-up reading and scoring helped correct long-standing pronunciation issues, greatly boosting my self-confidence.
2	3	1	4	3	4	4	3	4	3	3	3	4	3	3	3	4	4	4	3	5	4	5	4	4	I rely too much on vocabulary apps. Although clearing the progress bar feels great, when it comes to real conversations, I don't know what to say, which creates a huge sense of gap.	The machine is very objective and won't have prejudices just because I am a poor student. This allows me to expose my weaknesses.
1	2	3	3	4	5	3	5	4	4	4	2	4	2	1	2	3	3	3	3	3	1	2	3	3		The machine is more like a patient dictionary. I can senselessly ask it any silly questions, whereas in front of a teacher, I'd be afraid of looking stupid.
2	3	3	3	4	2	3	3	3	3	2	3	3	3	4	3	3	4	4	3	5	2	3	3	3		There is absolutely no emotional exchange. An encouraging look from a teacher gives me a greater sense of achievement than the cold 'Well done' from an AI.
2	3	1	4	3	3	3	2	3	3	2	4	3	3	3	3	4	4	2	3	3	3	3	3	3	When ChatGPT corrected my essay, it pointed out many grammatical errors, but without the shame of manual grading. I felt very relaxed.	I think AI is more like training wheels. Although it's comfortable to use now, I always worry that without it, I won't be able to speak properly anymore.
2	2	1	3	3	4	5	5	4	2	2	2	2	2	2	4	2	4	4	3	3	3	4	3	3	When ChatGPT corrected my essay, it pointed out many grammatical errors, but without the shame of manual grading. I felt very relaxed.	The machine is more like a patient dictionary. I can senselessly ask it any silly questions, whereas in front of a teacher, I'd be afraid of looking stupid.
1	3	2	2	2	2	3	3	2	1	2	3	3	4	3	3	5	5	3	4	2	2	3	2	1	Using translation software to instantly translate difficult content is fast, but it also feels a bit empty. I feel like I am increasingly losing the ability to think independently.
2	2	3	3	3	3	5	2	3	3	3	4	5	5	3	3	2	3	4	3	2	3	3	2	2	Using translation software to instantly translate difficult content is fast, but it also feels a bit empty. I feel like I am increasingly losing the ability to think independently.	There is absolutely no emotional exchange. An encouraging look from a teacher gives me a greater sense of achievement than the cold 'Well done' from an AI.
2	1	3	2	5	4	5	4	5	5	3	3	3	2	3	3	2	4	4	5	4	2	3	2	3
1	1	2	1	3	2	2	1	3	5	2	4	3	4	5	4	4	5	3	4	4	2	4	3	2		There is absolutely no emotional exchange. An encouraging look from a teacher gives me a greater sense of achievement than the cold 'Well done' from an AI.
2	1	3	2	3	4	4	3	4	5	4	5	4	3	3	3	4	5	4	4	4	2	3	2	3	Using translation software to instantly translate difficult content is fast, but it also feels a bit empty. I feel like I am increasingly losing the ability to think independently.	The machine is very objective and won't have prejudices just because I am a poor student. This allows me to expose my weaknesses.
2	1	4	2	4	3	3	1	3	3	3	3	3	2	3	2	3	2	4	4	3	2	2	3	2	Using translation software to instantly translate difficult content is fast, but it also feels a bit empty. I feel like I am increasingly losing the ability to think independently.	The machine is very objective and won't have prejudices just because I am a poor student. This allows me to expose my weaknesses.
2	3	1	4	3	4	2	3	4	2	2	2	3	4	3	4	4	2	2	2	2	3	3	3	3	When doing listening exercises, the intelligent follow-up reading and scoring helped correct long-standing pronunciation issues, greatly boosting my self-confidence.
2	2	2	3	3	5	3	3	3	2	3	3	4	1	3	2	3	5	5	5	5	2	3	3	3		The machine is very objective and won't have prejudices just because I am a poor student. This allows me to expose my weaknesses.
1	1	3	3	3	3	3	3	3	4	5	3	4	2	1	2	3	5	4	5	5	4	5	4	5
2	4	3	3	4	4	4	2	4	4	3	4	4	3	3	2	3	4	3	3	4	3	4	3	2		Practicing with a machine means I don't have to save face. It has no emotions and doesn't get impatient; I dare to repeatedly make mistakes until I pronounce it right.
2	3	1	2	4	3	3	4	4	4	3	4	3	3	2	2	3	3	3	3	2	2	3	3	2	I am afraid to speak up in front of foreign teachers, but with a mobile AI language partner, I can boldly try and make mistakes without worrying about being mocked.	There is absolutely no emotional exchange. An encouraging look from a teacher gives me a greater sense of achievement than the cold 'Well done' from an AI.
2	2	1	3	5	5	5	5	5	5	4	5	5	2	3	4	1	5	5	5	5	5	4	5	5	AI has been a great help in academic English reading. It helps me summarize the structure of literature, greatly reducing my intimidation when facing voluminous English texts.
2	1	1	2	2	2	2	4	4	4	4	3	3	4	3	4	3	4	1	2	2	2	3	1	3	When doing listening exercises, the intelligent follow-up reading and scoring helped correct long-standing pronunciation issues, greatly boosting my self-confidence.
2	1	3	2	4	4	3	5	3	1	1	2	2	4	4	4	4	3	3	3	4	2	1	2	1	Sometimes I rely too much on the answers provided by AI and become too lazy to use a dictionary. If there's no power or internet, I get extremely anxious.	I think AI is more like training wheels. Although it's comfortable to use now, I always worry that without it, I won't be able to speak properly anymore.
2	2	3	3	5	4	5	5	4	3	5	4	5	4	2	3	3	3	4	4	4	3	2	3	3	It just feels like a tool helping me to check for omissions and fill in the gaps, but psychologically, I don't feel dependent on it.
2	4	1	3	4	4	5	4	4	4	3	3	4	3	4	4	4	4	4	3	3	1	3	2	3	When doing listening exercises, the intelligent follow-up reading and scoring helped correct long-standing pronunciation issues, greatly boosting my self-confidence.	There is absolutely no emotional exchange. An encouraging look from a teacher gives me a greater sense of achievement than the cold 'Well done' from an AI.
2	1	2	3	4	3	5	5	4	4	4	3	3	3	3	2	2	5	5	4	5	5	4	4	5	When doing listening exercises, the intelligent follow-up reading and scoring helped correct long-standing pronunciation issues, greatly boosting my self-confidence.	The machine is more like a patient dictionary. I can senselessly ask it any silly questions, whereas in front of a teacher, I'd be afraid of looking stupid.
2	2	2	2	4	4	4	3	5	5	4	4	4	3	3	4	2	5	4	4	5	3	4	4	4	When ChatGPT corrected my essay, it pointed out many grammatical errors, but without the shame of manual grading. I felt very relaxed.
2	4	4	3	5	3	5	3	5	4	4	4	4	3	2	2	2	4	4	5	4	4	4	5	4		Practicing with a machine means I don't have to save face. It has no emotions and doesn't get impatient; I dare to repeatedly make mistakes until I pronounce it right.
2	3	1	2	4	5	5	4	4	5	4	5	5	3	2	2	2	4	5	3	4	4	5	5	3		Practicing with a machine means I don't have to save face. It has no emotions and doesn't get impatient; I dare to repeatedly make mistakes until I pronounce it right.
1	2	3	2	3	3	3	5	4	4	4	4	4	1	3	4	3	3	4	4	3	5	4	3	4	When doing listening exercises, the intelligent follow-up reading and scoring helped correct long-standing pronunciation issues, greatly boosting my self-confidence.
1	3	3	2	3	3	3	3	3	1	3	2	1	4	3	4	4	4	3	3	3	1	3	2	1	When doing listening exercises, the intelligent follow-up reading and scoring helped correct long-standing pronunciation issues, greatly boosting my self-confidence.	It's very convenient, but deep down, I actually somewhat resist this mechanical interaction. I prefer the atmosphere of discussing with classmates in class.
2	4	4	2	3	5	5	5	5	3	3	3	3	1	3	3	2	4	4	4	4	4	5	4	4	I am afraid to speak up in front of foreign teachers, but with a mobile AI language partner, I can boldly try and make mistakes without worrying about being mocked.
2	2	3	1	4	3	3	3	4	4	5	4	4	4	1	1	1	4	3	2	4	4	2	3	2	When doing listening exercises, the intelligent follow-up reading and scoring helped correct long-standing pronunciation issues, greatly boosting my self-confidence.
1	4	2	2	3	3	2	4	2	3	3	4	3	2	2	2	1	5	5	5	4	4	4	4	4	AI has been a great help in academic English reading. It helps me summarize the structure of literature, greatly reducing my intimidation when facing voluminous English texts.	The machine is more like a patient dictionary. I can senselessly ask it any silly questions, whereas in front of a teacher, I'd be afraid of looking stupid.
2	2	4	3	4	5	4	4	4	4	3	3	5	4	4	3	5	4	3	3	5	4	5	3	4
1	4	3	2	4	3	2	4	2	3	2	4	3	2	3	2	2	3	3	4	2	2	3	2	3		It lacks the tension of a real context. The quickened heartbeat of talking with a real person cannot be simulated by a machine; I still stammer when actually meeting a foreigner.
2	4	3	2	3	4	4	3	3	3	3	3	4	2	3	4	3	3	5	3	5	2	2	3	1	I am afraid to speak up in front of foreign teachers, but with a mobile AI language partner, I can boldly try and make mistakes without worrying about being mocked.
2	2	1	2	3	4	2	2	4	3	3	3	2	2	4	1	3	4	3	4	5	3	3	3	4		It's very convenient, but deep down, I actually somewhat resist this mechanical interaction. I prefer the atmosphere of discussing with classmates in class.
2	3	1	4	2	2	3	2	3	3	3	3	2	4	1	2	3	5	5	4	4	3	3	3	2	It just feels like a tool helping me to check for omissions and fill in the gaps, but psychologically, I don't feel dependent on it.	There is absolutely no emotional exchange. An encouraging look from a teacher gives me a greater sense of achievement than the cold 'Well done' from an AI.
1	3	3	4	3	3	5	4	5	4	4	4	4	4	3	3	4	5	4	4	3	2	3	4	3	When doing listening exercises, the intelligent follow-up reading and scoring helped correct long-standing pronunciation issues, greatly boosting my self-confidence.	There is absolutely no emotional exchange. An encouraging look from a teacher gives me a greater sense of achievement than the cold 'Well done' from an AI.
2	3	4	2	5	5	4	4	5	4	4	4	5	5	4	2	3	4	4	4	4	3	3	4	3		The machine is more like a patient dictionary. I can senselessly ask it any silly questions, whereas in front of a teacher, I'd be afraid of looking stupid.
2	4	3	2	4	4	5	4	4	4	5	5	5	3	4	2	3	5	3	4	4	4	4	3	3	I am afraid to speak up in front of foreign teachers, but with a mobile AI language partner, I can boldly try and make mistakes without worrying about being mocked.	The machine is more like a patient dictionary. I can senselessly ask it any silly questions, whereas in front of a teacher, I'd be afraid of looking stupid.
2	1	4	2	4	5	3	4	3	4	2	2	2	3	4	3	3	4	3	3	2	4	3	3	4	It just feels like a tool helping me to check for omissions and fill in the gaps, but psychologically, I don't feel dependent on it.
2	3	3	1	4	5	5	5	5	4	4	4	4	2	1	2	2	3	5	5	5	5	3	3	4		It's very convenient, but deep down, I actually somewhat resist this mechanical interaction. I prefer the atmosphere of discussing with classmates in class.
2	3	2	2	4	3	4	3	4	5	4	4	3	3	3	4	3	5	4	3	3	4	3	4	3	It just feels like a tool helping me to check for omissions and fill in the gaps, but psychologically, I don't feel dependent on it.
2	3	3	2	4	2	2	3	2	2	1	2	1	3	3	4	4	4	3	4	3	2	4	2	3	I rely too much on vocabulary apps. Although clearing the progress bar feels great, when it comes to real conversations, I don't know what to say, which creates a huge sense of gap.	The machine is more like a patient dictionary. I can senselessly ask it any silly questions, whereas in front of a teacher, I'd be afraid of looking stupid.
2	3	3	2	3	5	5	4	3	4	3	3	3	4	5	5	4	4	4	4	3	3	2	3	3		There is absolutely no emotional exchange. An encouraging look from a teacher gives me a greater sense of achievement than the cold 'Well done' from an AI.
1	1	3	3	2	3	3	3	3	2	3	3	3	2	2	3	3	4	4	4	3	3	3	4	2	When ChatGPT corrected my essay, it pointed out many grammatical errors, but without the shame of manual grading. I felt very relaxed.
2	2	4	2	3	3	3	3	3	2	1	2	3	4	3	3	4	3	2	4	5	4	2	3	2	Using translation software to instantly translate difficult content is fast, but it also feels a bit empty. I feel like I am increasingly losing the ability to think independently.	It lacks the tension of a real context. The quickened heartbeat of talking with a real person cannot be simulated by a machine; I still stammer when actually meeting a foreigner.
2	4	2	2	4	4	3	3	4	3	4	4	3	2	2	1	3	4	4	4	3	2	3	3	4	AI has been a great help in academic English reading. It helps me summarize the structure of literature, greatly reducing my intimidation when facing voluminous English texts.	The machine is very objective and won't have prejudices just because I am a poor student. This allows me to expose my weaknesses.
2	4	1	3	3	3	3	3	3	3	2	4	4	3	3	2	4	3	4	2	3	3	4	4	3		It's very convenient, but deep down, I actually somewhat resist this mechanical interaction. I prefer the atmosphere of discussing with classmates in class.
1	1	4	3	2	3	3	3	4	2	2	2	2	4	3	3	2	3	4	3	4	4	3	5	4
2	2	1	3	4	4	4	3	3	3	3	1	3	4	4	4	5	2	1	3	3	1	2	1	1		The machine is more like a patient dictionary. I can senselessly ask it any silly questions, whereas in front of a teacher, I'd be afraid of looking stupid.
2	4	3	2	4	4	3	4	4	4	3	3	2	3	3	3	3	5	5	5	5	3	3	4	2	Using translation software to instantly translate difficult content is fast, but it also feels a bit empty. I feel like I am increasingly losing the ability to think independently.	There is absolutely no emotional exchange. An encouraging look from a teacher gives me a greater sense of achievement than the cold 'Well done' from an AI.
2	3	4	1	5	5	5	4	5	4	5	5	5	5	3	2	2	4	4	5	5	5	5	5	5
2	3	2	1	1	2	2	3	3	4	5	5	4	3	3	3	2	5	3	4	4	5	5	4	5	It just feels like a tool helping me to check for omissions and fill in the gaps, but psychologically, I don't feel dependent on it.	It lacks the tension of a real context. The quickened heartbeat of talking with a real person cannot be simulated by a machine; I still stammer when actually meeting a foreigner.
1	1	4	2	4	4	3	5	4	4	4	5	4	4	3	4	4	5	3	3	4	4	4	5	4		It lacks the tension of a real context. The quickened heartbeat of talking with a real person cannot be simulated by a machine; I still stammer when actually meeting a foreigner.
1	3	2	2	4	4	4	5	5	3	5	3	5	2	2	3	2	5	5	4	4	4	3	4	4	It just feels like a tool helping me to check for omissions and fill in the gaps, but psychologically, I don't feel dependent on it.	There is absolutely no emotional exchange. An encouraging look from a teacher gives me a greater sense of achievement than the cold 'Well done' from an AI.
1	3	3	3	3	2	2	3	4	2	3	3	3	3	3	4	3	3	3	5	3	4	3	3	4	I rely too much on vocabulary apps. Although clearing the progress bar feels great, when it comes to real conversations, I don't know what to say, which creates a huge sense of gap.	It lacks the tension of a real context. The quickened heartbeat of talking with a real person cannot be simulated by a machine; I still stammer when actually meeting a foreigner.
1	3	1	4	5	4	4	3	3	3	5	4	3	2	3	3	4	4	3	4	3	3	3	4	3	It just feels like a tool helping me to check for omissions and fill in the gaps, but psychologically, I don't feel dependent on it.
1	3	3	3	4	5	4	5	5	5	4	4	4	3	3	4	2	4	5	5	5	3	2	5	4	Sometimes I rely too much on the answers provided by AI and become too lazy to use a dictionary. If there's no power or internet, I get extremely anxious.	It's very convenient, but deep down, I actually somewhat resist this mechanical interaction. I prefer the atmosphere of discussing with classmates in class.
2	2	3	3	2	2	3	3	2	3	4	2	3	2	2	2	2	3	2	1	2	2	2	3	2
2	4	2	2	4	3	5	3	4	4	4	4	4	3	3	3	3	4	3	4	4	3	3	3	4	Sometimes I rely too much on the answers provided by AI and become too lazy to use a dictionary. If there's no power or internet, I get extremely anxious.	Practicing with a machine means I don't have to save face. It has no emotions and doesn't get impatient; I dare to repeatedly make mistakes until I pronounce it right.
1	3	3	3	3	3	3	3	3	2	4	3	3	4	2	3	3	4	3	4	4	4	4	2	3		I think AI is more like training wheels. Although it's comfortable to use now, I always worry that without it, I won't be able to speak properly anymore.
2	2	4	4	1	3	3	1	2	4	2	2	2	1	3	2	2	4	2	3	3	2	3	3	4	Using translation software to instantly translate difficult content is fast, but it also feels a bit empty. I feel like I am increasingly losing the ability to think independently.	It's very convenient, but deep down, I actually somewhat resist this mechanical interaction. I prefer the atmosphere of discussing with classmates in class.
2	4	3	3	4	5	4	5	5	4	3	4	3	4	3	2	3	3	3	3	3	4	3	4	3	Using translation software to instantly translate difficult content is fast, but it also feels a bit empty. I feel like I am increasingly losing the ability to think independently.	Practicing with a machine means I don't have to save face. It has no emotions and doesn't get impatient; I dare to repeatedly make mistakes until I pronounce it right.
2	4	4	2	4	3	4	3	3	3	3	5	3	3	3	3	3	4	4	4	4	5	4	4	5	AI has been a great help in academic English reading. It helps me summarize the structure of literature, greatly reducing my intimidation when facing voluminous English texts.	It lacks the tension of a real context. The quickened heartbeat of talking with a real person cannot be simulated by a machine; I still stammer when actually meeting a foreigner.
2	4	2	2	4	3	4	5	5	3	3	4	4	3	3	4	4	3	3	3	3	3	2	3	3	When ChatGPT corrected my essay, it pointed out many grammatical errors, but without the shame of manual grading. I felt very relaxed.	Practicing with a machine means I don't have to save face. It has no emotions and doesn't get impatient; I dare to repeatedly make mistakes until I pronounce it right.
1	2	3	2	3	4	3	4	4	4	4	4	4	3	2	3	2	2	3	3	3	2	2	4	2	When ChatGPT corrected my essay, it pointed out many grammatical errors, but without the shame of manual grading. I felt very relaxed.
1	2	2	2	4	2	4	4	3	3	3	2	3	4	3	4	4	3	5	4	4	2	1	2	3	I am afraid to speak up in front of foreign teachers, but with a mobile AI language partner, I can boldly try and make mistakes without worrying about being mocked.	The machine is very objective and won't have prejudices just because I am a poor student. This allows me to expose my weaknesses.
1	2	4	4	3	4	3	3	4	3	1	4	4	4	3	3	2	5	5	5	5	3	4	4	3	It just feels like a tool helping me to check for omissions and fill in the gaps, but psychologically, I don't feel dependent on it.
2	1	1	3	3	4	3	4	3	3	3	4	2	4	4	3	2	3	4	3	3	3	4	3	4
2	2	2	3	4	3	4	4	4	3	3	4	3	3	1	4	2	5	5	5	5	5	4	5	5	It just feels like a tool helping me to check for omissions and fill in the gaps, but psychologically, I don't feel dependent on it.
1	2	2	1	4	2	3	4	2	4	4	3	4	4	4	3	4	4	5	4	5	3	4	3	4	Using translation software to instantly translate difficult content is fast, but it also feels a bit empty. I feel like I am increasingly losing the ability to think independently.	It lacks the tension of a real context. The quickened heartbeat of talking with a real person cannot be simulated by a machine; I still stammer when actually meeting a foreigner.
2	1	2	2	5	5	5	3	4	4	3	2	3	4	3	3	3	5	4	4	5	1	2	4	3	I am afraid to speak up in front of foreign teachers, but with a mobile AI language partner, I can boldly try and make mistakes without worrying about being mocked.
2	4	4	2	5	4	3	5	3	3	3	4	3	3	3	3	3	4	4	3	3	3	2	2	2	When doing listening exercises, the intelligent follow-up reading and scoring helped correct long-standing pronunciation issues, greatly boosting my self-confidence.
2	2	2	3	4	4	3	1	4	4	4	5	3	3	3	3	3	2	3	2	3	4	2	3	4	It just feels like a tool helping me to check for omissions and fill in the gaps, but psychologically, I don't feel dependent on it.	The machine is very objective and won't have prejudices just because I am a poor student. This allows me to expose my weaknesses.
1	2	4	2	2	2	3	2	3	1	1	2	2	5	4	4	4	2	3	3	3	1	2	2	2	AI has been a great help in academic English reading. It helps me summarize the structure of literature, greatly reducing my intimidation when facing voluminous English texts.	The machine is more like a patient dictionary. I can senselessly ask it any silly questions, whereas in front of a teacher, I'd be afraid of looking stupid.
1	2	2	4	3	3	4	4	3	3	4	3	4	3	2	3	3	3	5	4	3	4	3	4	3	Using translation software to instantly translate difficult content is fast, but it also feels a bit empty. I feel like I am increasingly losing the ability to think independently.	I think AI is more like training wheels. Although it's comfortable to use now, I always worry that without it, I won't be able to speak properly anymore.
1	1	4	3	3	4	4	3	4	3	3	2	2	4	3	3	3	3	3	3	3	3	3	3	3		Practicing with a machine means I don't have to save face. It has no emotions and doesn't get impatient; I dare to repeatedly make mistakes until I pronounce it right.
1	4	3	3	3	2	3	2	3	3	3	2	3	3	3	2	3	5	5	4	4	2	3	3	3		The machine is more like a patient dictionary. I can senselessly ask it any silly questions, whereas in front of a teacher, I'd be afraid of looking stupid.
2	2	2	4	3	4	4	4	3	4	4	5	4	2	3	2	2	4	3	4	4	3	3	5	4	AI has been a great help in academic English reading. It helps me summarize the structure of literature, greatly reducing my intimidation when facing voluminous English texts.
1	3	2	4	3	3	4	3	3	2	4	3	2	4	3	3	2	4	3	3	2	3	4	3	2	I rely too much on vocabulary apps. Although clearing the progress bar feels great, when it comes to real conversations, I don't know what to say, which creates a huge sense of gap.	The machine is very objective and won't have prejudices just because I am a poor student. This allows me to expose my weaknesses.
2	3	2	2	3	2	3	2	2	4	4	5	3	2	2	3	2	3	4	4	4	3	4	4	2		There is absolutely no emotional exchange. An encouraging look from a teacher gives me a greater sense of achievement than the cold 'Well done' from an AI.
1	2	2	3	4	4	3	4	3	4	2	3	3	4	5	5	4	4	3	4	3	2	1	2	2	Using translation software to instantly translate difficult content is fast, but it also feels a bit empty. I feel like I am increasingly losing the ability to think independently.
1	2	2	2	5	4	5	5	4	4	4	4	4	3	3	2	3	3	3	5	4	2	3	3	1	I am afraid to speak up in front of foreign teachers, but with a mobile AI language partner, I can boldly try and make mistakes without worrying about being mocked.
2	1	1	2	4	4	4	5	4	2	3	3	3	3	2	5	3	4	4	5	5	4	2	4	3		There is absolutely no emotional exchange. An encouraging look from a teacher gives me a greater sense of achievement than the cold 'Well done' from an AI.
2	1	2	1	4	3	3	5	4	4	4	4	4	2	2	2	2	4	4	3	5	5	4	4	4	AI has been a great help in academic English reading. It helps me summarize the structure of literature, greatly reducing my intimidation when facing voluminous English texts.	I think AI is more like training wheels. Although it's comfortable to use now, I always worry that without it, I won't be able to speak properly anymore.
2	2	3	3	4	5	4	4	3	2	4	2	2	3	3	2	4	3	3	3	4	4	3	3	3		I think AI is more like training wheels. Although it's comfortable to use now, I always worry that without it, I won't be able to speak properly anymore.
2	3	2	2	3	5	5	4	5	4	3	4	4	4	4	4	3	3	4	3	4	3	4	3	4	I am afraid to speak up in front of foreign teachers, but with a mobile AI language partner, I can boldly try and make mistakes without worrying about being mocked.
2	2	3	3	4	3	1	1	3	5	2	4	3	4	2	3	3	4	5	5	4	3	3	2	3	When ChatGPT corrected my essay, it pointed out many grammatical errors, but without the shame of manual grading. I felt very relaxed.	I think AI is more like training wheels. Although it's comfortable to use now, I always worry that without it, I won't be able to speak properly anymore.
2	1	4	3	3	2	3	2	3	3	3	3	2	4	4	3	3	3	1	4	2	2	3	2	3	I rely too much on vocabulary apps. Although clearing the progress bar feels great, when it comes to real conversations, I don't know what to say, which creates a huge sense of gap.
2	1	2	3	4	3	4	4	4	4	3	4	4	2	3	2	3	5	3	4	3	3	4	5	4	AI has been a great help in academic English reading. It helps me summarize the structure of literature, greatly reducing my intimidation when facing voluminous English texts.	There is absolutely no emotional exchange. An encouraging look from a teacher gives me a greater sense of achievement than the cold 'Well done' from an AI.
1	3	2	2	3	5	3	3	3	3	3	3	3	3	3	2	3	5	4	5	4	4	4	5	4	Using translation software to instantly translate difficult content is fast, but it also feels a bit empty. I feel like I am increasingly losing the ability to think independently.	It lacks the tension of a real context. The quickened heartbeat of talking with a real person cannot be simulated by a machine; I still stammer when actually meeting a foreigner.
1	2	1	3	5	3	3	2	3	3	3	4	1	5	5	5	3	3	2	3	2	2	2	2	1	It just feels like a tool helping me to check for omissions and fill in the gaps, but psychologically, I don't feel dependent on it.
2	1	2	2	2	2	3	2	3	4	3	3	2	4	3	2	3	3	2	3	4	3	4	2	3	Sometimes I rely too much on the answers provided by AI and become too lazy to use a dictionary. If there's no power or internet, I get extremely anxious.	There is absolutely no emotional exchange. An encouraging look from a teacher gives me a greater sense of achievement than the cold 'Well done' from an AI.
1	3	3	2	3	4	4	3	3	4	5	4	3	3	3	2	4	4	3	2	2	4	2	3	1	When ChatGPT corrected my essay, it pointed out many grammatical errors, but without the shame of manual grading. I felt very relaxed.	The machine is very objective and won't have prejudices just because I am a poor student. This allows me to expose my weaknesses.
1	1	1	4	5	5	2	5	5	3	3	2	2	2	3	2	3	3	4	4	5	4	3	5	3
1	2	1	2	4	4	4	4	5	2	4	3	4	3	4	2	3	4	4	3	4	3	2	4	1		There is absolutely no emotional exchange. An encouraging look from a teacher gives me a greater sense of achievement than the cold 'Well done' from an AI.
2	2	2	2	3	3	2	2	3	2	3	1	2	4	3	3	3	4	3	4	4	1	3	3	2	Using translation software to instantly translate difficult content is fast, but it also feels a bit empty. I feel like I am increasingly losing the ability to think independently.	There is absolutely no emotional exchange. An encouraging look from a teacher gives me a greater sense of achievement than the cold 'Well done' from an AI.
2	4	4	3	5	5	5	4	5	4	4	5	4	3	4	4	5	5	5	4	3	2	2	3	3	AI has been a great help in academic English reading. It helps me summarize the structure of literature, greatly reducing my intimidation when facing voluminous English texts.	It lacks the tension of a real context. The quickened heartbeat of talking with a real person cannot be simulated by a machine; I still stammer when actually meeting a foreigner.
2	1	3	1	4	3	4	2	3	5	5	2	4	3	2	2	4	4	4	5	3	3	5	5	3	When doing listening exercises, the intelligent follow-up reading and scoring helped correct long-standing pronunciation issues, greatly boosting my self-confidence.	The machine is very objective and won't have prejudices just because I am a poor student. This allows me to expose my weaknesses.
2	2	4	2	3	4	3	3	3	5	4	4	5	4	3	1	2	5	5	4	3	4	3	3	4	I am afraid to speak up in front of foreign teachers, but with a mobile AI language partner, I can boldly try and make mistakes without worrying about being mocked.	Practicing with a machine means I don't have to save face. It has no emotions and doesn't get impatient; I dare to repeatedly make mistakes until I pronounce it right.
2	4	4	3	3	4	4	3	5	3	3	2	5	3	3	3	2	4	4	5	5	4	4	4	4		There is absolutely no emotional exchange. An encouraging look from a teacher gives me a greater sense of achievement than the cold 'Well done' from an AI.
2	2	1	2	3	1	3	2	5	1	2	2	3	4	2	3	4	3	2	3	3	2	3	2	3	Using translation software to instantly translate difficult content is fast, but it also feels a bit empty. I feel like I am increasingly losing the ability to think independently.	I think AI is more like training wheels. Although it's comfortable to use now, I always worry that without it, I won't be able to speak properly anymore.
2	3	1	2	3	2	1	2	3	3	3	3	3	3	3	3	3	3	3	4	2	3	1	2	2	Sometimes I rely too much on the answers provided by AI and become too lazy to use a dictionary. If there's no power or internet, I get extremely anxious.
2	2	2	3	2	2	4	3	3	4	4	5	4	1	3	3	4	5	4	4	5	3	3	3	2		The machine is more like a patient dictionary. I can senselessly ask it any silly questions, whereas in front of a teacher, I'd be afraid of looking stupid.
2	1	3	3	3	2	2	3	2	2	3	3	2	3	3	4	4	3	2	3	4	4	3	3	3		It's very convenient, but deep down, I actually somewhat resist this mechanical interaction. I prefer the atmosphere of discussing with classmates in class.
2	3	3	3	5	5	4	5	4	4	4	3	3	2	2	1	2	4	4	4	4	3	4	3	4	Sometimes I rely too much on the answers provided by AI and become too lazy to use a dictionary. If there's no power or internet, I get extremely anxious.	Practicing with a machine means I don't have to save face. It has no emotions and doesn't get impatient; I dare to repeatedly make mistakes until I pronounce it right.
2	4	1	3	5	4	4	4	3	5	3	4	3	3	3	4	3	4	4	4	4	4	4	5	4	I rely too much on vocabulary apps. Although clearing the progress bar feels great, when it comes to real conversations, I don't know what to say, which creates a huge sense of gap.	It's very convenient, but deep down, I actually somewhat resist this mechanical interaction. I prefer the atmosphere of discussing with classmates in class.
2	2	1	2	3	3	3	4	3	2	1	2	1	2	3	2	3	2	3	3	2	3	1	2	2	I rely too much on vocabulary apps. Although clearing the progress bar feels great, when it comes to real conversations, I don't know what to say, which creates a huge sense of gap.	The machine is very objective and won't have prejudices just because I am a poor student. This allows me to expose my weaknesses.
1	3	1	3	4	3	4	3	5	3	3	3	3	3	4	4	4	4	4	2	3	4	3	3	2	When ChatGPT corrected my essay, it pointed out many grammatical errors, but without the shame of manual grading. I felt very relaxed.	It lacks the tension of a real context. The quickened heartbeat of talking with a real person cannot be simulated by a machine; I still stammer when actually meeting a foreigner.
2	3	4	3	5	5	5	5	4	4	5	3	4	3	3	3	2	4	4	3	5	2	5	4	3	I rely too much on vocabulary apps. Although clearing the progress bar feels great, when it comes to real conversations, I don't know what to say, which creates a huge sense of gap.	I think AI is more like training wheels. Although it's comfortable to use now, I always worry that without it, I won't be able to speak properly anymore.
1	2	4	2	3	4	2	3	3	4	4	3	2	4	3	2	3	2	4	4	4	2	2	3	2	When ChatGPT corrected my essay, it pointed out many grammatical errors, but without the shame of manual grading. I felt very relaxed.	I think AI is more like training wheels. Although it's comfortable to use now, I always worry that without it, I won't be able to speak properly anymore.
1	3	1	4	4	3	3	3	5	3	4	3	4	3	2	2	2	4	4	5	4	4	3	3	3	Using translation software to instantly translate difficult content is fast, but it also feels a bit empty. I feel like I am increasingly losing the ability to think independently.	The machine is very objective and won't have prejudices just because I am a poor student. This allows me to expose my weaknesses.
2	1	1	3	4	5	4	5	4	2	2	2	2	3	3	5	4	4	4	3	3	3	4	3	3
2	2	1	2	3	3	5	4	5	4	4	4	5	4	4	3	3	5	5	4	5	3	4	4	2	AI has been a great help in academic English reading. It helps me summarize the structure of literature, greatly reducing my intimidation when facing voluminous English texts.	Practicing with a machine means I don't have to save face. It has no emotions and doesn't get impatient; I dare to repeatedly make mistakes until I pronounce it right.
1	2	4	3	2	3	3	3	5	3	2	4	3	3	4	3	3	4	3	2	3	2	3	3	3	I am afraid to speak up in front of foreign teachers, but with a mobile AI language partner, I can boldly try and make mistakes without worrying about being mocked.	There is absolutely no emotional exchange. An encouraging look from a teacher gives me a greater sense of achievement than the cold 'Well done' from an AI.
1	4	4	3	5	4	5	4	4	3	3	3	2	2	3	3	2	3	2	3	3	3	4	3	4
2	2	2	2	3	3	3	3	3	4	3	1	2	3	3	3	4	4	4	3	3	2	3	4	4		The machine is more like a patient dictionary. I can senselessly ask it any silly questions, whereas in front of a teacher, I'd be afraid of looking stupid.
2	3	2	3	3	5	4	4	5	2	4	4	3	4	2	3	3	3	4	5	4	3	2	3	4	It just feels like a tool helping me to check for omissions and fill in the gaps, but psychologically, I don't feel dependent on it.	The machine is more like a patient dictionary. I can senselessly ask it any silly questions, whereas in front of a teacher, I'd be afraid of looking stupid.
1	1	2	3	4	4	4	5	4	3	2	1	2	4	2	5	2	2	3	4	4	4	4	2	3		The machine is very objective and won't have prejudices just because I am a poor student. This allows me to expose my weaknesses.
1	1	3	3	4	4	4	4	3	2	3	2	4	3	3	2	1	3	4	3	3	2	2	3	4	Sometimes I rely too much on the answers provided by AI and become too lazy to use a dictionary. If there's no power or internet, I get extremely anxious.
2	3	3	2	1	2	3	4	3	2	2	2	2	3	2	3	2	4	2	3	3	3	5	3	2
2	3	3	2	3	2	4	2	4	2	4	3	4	4	3	3	4	4	4	4	4	3	3	4	3
1	2	4	2	3	3	4	4	4	5	4	3	3	4	3	4	3	5	5	4	4	4	5	3	4
1	2	1	3	4	4	5	4	3	4	4	4	5	2	1	3	2	5	4	4	4	3	3	3	4	Using translation software to instantly translate difficult content is fast, but it also feels a bit empty. I feel like I am increasingly losing the ability to think independently.
2	4	3	3	3	3	3	4	3	2	3	2	4	3	4	2	4	3	4	3	3	3	4	3	3	It just feels like a tool helping me to check for omissions and fill in the gaps, but psychologically, I don't feel dependent on it.
1	1	2	1	2	3	3	2	4	3	1	3	1	4	3	4	4	3	3	1	2	2	2	2	2	Sometimes I rely too much on the answers provided by AI and become too lazy to use a dictionary. If there's no power or internet, I get extremely anxious.	Practicing with a machine means I don't have to save face. It has no emotions and doesn't get impatient; I dare to repeatedly make mistakes until I pronounce it right.
1	3	2	2	5	5	3	4	3	2	4	5	4	2	3	3	3	3	3	3	4	2	3	2	1	I rely too much on vocabulary apps. Although clearing the progress bar feels great, when it comes to real conversations, I don't know what to say, which creates a huge sense of gap.
2	3	3	2	4	3	3	2	2	3	3	2	3	3	3	3	4	4	2	4	3	3	4	3	4
2	3	4	3	2	3	2	2	3	2	1	2	2	4	4	5	5	2	3	2	3	2	1	1	1		The machine is very objective and won't have prejudices just because I am a poor student. This allows me to expose my weaknesses.
1	4	3	3	5	4	5	3	5	5	5	2	3	3	3	4	4	3	3	4	3	3	2	3	3
2	3	3	2	4	5	3	3	5	4	4	3	4	3	3	3	4	3	4	3	3	4	3	2	3	It just feels like a tool helping me to check for omissions and fill in the gaps, but psychologically, I don't feel dependent on it.	The machine is very objective and won't have prejudices just because I am a poor student. This allows me to expose my weaknesses.
1	2	3	1	4	4	4	4	3	3	4	4	3	2	4	5	3	4	3	4	3	2	3	3	2	Sometimes I rely too much on the answers provided by AI and become too lazy to use a dictionary. If there's no power or internet, I get extremely anxious.	Practicing with a machine means I don't have to save face. It has no emotions and doesn't get impatient; I dare to repeatedly make mistakes until I pronounce it right.
2	2	2	2	2	2	3	3	2	3	4	4	4	2	3	2	3	3	4	3	4	4	3	3	3	When doing listening exercises, the intelligent follow-up reading and scoring helped correct long-standing pronunciation issues, greatly boosting my self-confidence.
1	2	3	2	4	3	2	4	4	3	4	4	4	3	4	3	3	5	5	5	3	4	4	4	4	When doing listening exercises, the intelligent follow-up reading and scoring helped correct long-standing pronunciation issues, greatly boosting my self-confidence.
2	1	3	3	3	4	5	5	4	3	2	4	2	3	4	3	4	2	2	3	3	2	3	4	4	Sometimes I rely too much on the answers provided by AI and become too lazy to use a dictionary. If there's no power or internet, I get extremely anxious.	The machine is more like a patient dictionary. I can senselessly ask it any silly questions, whereas in front of a teacher, I'd be afraid of looking stupid.
2	4	3	2	3	4	3	4	5	3	3	5	4	2	4	4	3	5	3	3	4	2	2	2	3	I am afraid to speak up in front of foreign teachers, but with a mobile AI language partner, I can boldly try and make mistakes without worrying about being mocked.
2	1	3	2	3	2	1	2	3	3	3	4	3	5	4	3	3	4	4	3	3	2	3	3	3	When ChatGPT corrected my essay, it pointed out many grammatical errors, but without the shame of manual grading. I felt very relaxed.	There is absolutely no emotional exchange. An encouraging look from a teacher gives me a greater sense of achievement than the cold 'Well done' from an AI.
2	3	3	3	5	4	4	4	5	2	2	2	3	3	4	3	4	3	3	2	4	3	3	3	3	When doing listening exercises, the intelligent follow-up reading and scoring helped correct long-standing pronunciation issues, greatly boosting my self-confidence.	The machine is very objective and won't have prejudices just because I am a poor student. This allows me to expose my weaknesses.
1	3	4	4	5	3	4	3	4	2	3	2	2	4	4	4	3	3	4	3	3	2	3	5	3	I rely too much on vocabulary apps. Although clearing the progress bar feels great, when it comes to real conversations, I don't know what to say, which creates a huge sense of gap.	I think AI is more like training wheels. Although it's comfortable to use now, I always worry that without it, I won't be able to speak properly anymore.
2	4	2	4	2	3	3	3	4	5	3	4	5	4	3	3	3	5	4	5	4	3	4	4	4	AI has been a great help in academic English reading. It helps me summarize the structure of literature, greatly reducing my intimidation when facing voluminous English texts.
1	2	4	4	3	1	3	2	2	3	3	2	1	3	5	3	5	4	5	3	4	3	3	3	4	When doing listening exercises, the intelligent follow-up reading and scoring helped correct long-standing pronunciation issues, greatly boosting my self-confidence.	It lacks the tension of a real context. The quickened heartbeat of talking with a real person cannot be simulated by a machine; I still stammer when actually meeting a foreigner.
2	3	4	3	3	3	4	4	3	4	3	4	4	3	3	3	4	3	4	1	5	4	3	3	2	It just feels like a tool helping me to check for omissions and fill in the gaps, but psychologically, I don't feel dependent on it.
2	2	1	3	3	3	3	2	3	2	2	2	2	4	4	5	4	2	2	4	4	4	3	3	3	AI has been a great help in academic English reading. It helps me summarize the structure of literature, greatly reducing my intimidation when facing voluminous English texts.	It lacks the tension of a real context. The quickened heartbeat of talking with a real person cannot be simulated by a machine; I still stammer when actually meeting a foreigner.
2	3	3	3	3	3	4	4	5	3	4	4	3	1	3	2	1	4	4	3	5	4	5	5	5	It just feels like a tool helping me to check for omissions and fill in the gaps, but psychologically, I don't feel dependent on it.	The machine is more like a patient dictionary. I can senselessly ask it any silly questions, whereas in front of a teacher, I'd be afraid of looking stupid.
2	2	1	3	3	4	3	3	4	3	4	5	5	2	3	5	3	4	3	4	5	4	4	4	3
2	4	1	4	3	3	5	4	4	4	4	4	5	3	3	3	3	4	5	5	5	5	5	5	4	I am afraid to speak up in front of foreign teachers, but with a mobile AI language partner, I can boldly try and make mistakes without worrying about being mocked.	There is absolutely no emotional exchange. An encouraging look from a teacher gives me a greater sense of achievement than the cold 'Well done' from an AI.
2	1	3	2	4	4	3	3	5	3	4	3	3	4	2	2	2	5	4	5	5	3	4	5	3
2	2	4	2	3	4	4	4	2	5	3	5	5	4	3	3	5	3	4	5	3	4	4	5	4	I rely too much on vocabulary apps. Although clearing the progress bar feels great, when it comes to real conversations, I don't know what to say, which creates a huge sense of gap.
2	2	1	2	3	2	3	3	1	2	2	1	4	3	3	2	3	3	3	3	3	2	2	2	2	AI has been a great help in academic English reading. It helps me summarize the structure of literature, greatly reducing my intimidation when facing voluminous English texts.
2	3	4	3	5	5	5	5	4	3	3	3	2	4	5	4	4	4	3	3	3	3	3	2	3		Practicing with a machine means I don't have to save face. It has no emotions and doesn't get impatient; I dare to repeatedly make mistakes until I pronounce it right.
2	3	3	3	4	4	3	4	4	4	4	3	4	4	3	5	3	5	2	5	5	2	2	2	2		The machine is more like a patient dictionary. I can senselessly ask it any silly questions, whereas in front of a teacher, I'd be afraid of looking stupid.
1	1	4	3	5	3	2	2	4	3	3	3	2	5	4	4	4	4	4	3	4	2	3	2	3		Practicing with a machine means I don't have to save face. It has no emotions and doesn't get impatient; I dare to repeatedly make mistakes until I pronounce it right.
1	1	4	2	4	4	4	5	3	4	4	4	3	3	4	4	3	3	4	4	4	3	2	3	3
2	2	4	2	2	3	3	4	3	2	4	3	3	2	3	3	5	4	3	3	4	4	2	4	3		It's very convenient, but deep down, I actually somewhat resist this mechanical interaction. I prefer the atmosphere of discussing with classmates in class.
1	2	3	4	5	4	5	4	3	2	3	3	3	1	2	3	3	4	3	4	4	3	5	2	3	I am afraid to speak up in front of foreign teachers, but with a mobile AI language partner, I can boldly try and make mistakes without worrying about being mocked.
2	2	4	2	3	2	2	3	4	3	3	3	3	5	5	5	5	2	4	3	3	2	2	2	2	Using translation software to instantly translate difficult content is fast, but it also feels a bit empty. I feel like I am increasingly losing the ability to think independently.	There is absolutely no emotional exchange. An encouraging look from a teacher gives me a greater sense of achievement than the cold 'Well done' from an AI.
2	2	1	2	4	4	5	4	4	4	4	3	3	3	3	5	2	4	3	4	4	4	4	2	3
2	3	2	3	5	3	5	3	5	3	5	3	3	3	2	4	3	5	5	4	5	3	5	3	5	When doing listening exercises, the intelligent follow-up reading and scoring helped correct long-standing pronunciation issues, greatly boosting my self-confidence.	Practicing with a machine means I don't have to save face. It has no emotions and doesn't get impatient; I dare to repeatedly make mistakes until I pronounce it right.
1	2	1	2	3	2	2	4	4	2	2	3	3	2	2	2	4	3	2	3	4	4	3	2	2		Practicing with a machine means I don't have to save face. It has no emotions and doesn't get impatient; I dare to repeatedly make mistakes until I pronounce it right.
1	4	3	2	3	5	3	4	4	1	3	3	3	3	3	2	4	2	3	4	3	3	3	4	2	I am afraid to speak up in front of foreign teachers, but with a mobile AI language partner, I can boldly try and make mistakes without worrying about being mocked.
1	1	1	2	2	3	3	2	3	2	3	4	3	3	2	2	2	3	3	3	3	3	3	3	1	When ChatGPT corrected my essay, it pointed out many grammatical errors, but without the shame of manual grading. I felt very relaxed.
1	3	1	2	5	4	4	4	3	3	3	3	3	4	4	4	4	2	3	3	3	2	2	2	1		The machine is more like a patient dictionary. I can senselessly ask it any silly questions, whereas in front of a teacher, I'd be afraid of looking stupid.
2	3	4	2	4	2	4	4	3	4	2	2	3	2	3	3	2	3	2	3	2	2	4	2	3	AI has been a great help in academic English reading. It helps me summarize the structure of literature, greatly reducing my intimidation when facing voluminous English texts.	There is absolutely no emotional exchange. An encouraging look from a teacher gives me a greater sense of achievement than the cold 'Well done' from an AI.
1	1	3	2	5	5	5	5	5	4	3	4	4	2	3	2	2	4	4	3	3	3	2	2	3		The machine is very objective and won't have prejudices just because I am a poor student. This allows me to expose my weaknesses.
1	2	4	2	4	2	4	4	4	3	2	2	2	3	3	5	4	4	2	3	5	3	2	2	3	It just feels like a tool helping me to check for omissions and fill in the gaps, but psychologically, I don't feel dependent on it.	The machine is very objective and won't have prejudices just because I am a poor student. This allows me to expose my weaknesses.
1	2	1	2	3	2	2	3	3	3	3	4	4	4	3	4	2	4	5	4	4	3	3	2	2		It's very convenient, but deep down, I actually somewhat resist this mechanical interaction. I prefer the atmosphere of discussing with classmates in class.
2	1	2	3	3	3	2	3	4	3	4	3	3	4	3	3	4	3	3	3	5	2	3	4	3
2	2	2	2	4	5	5	2	4	4	2	2	2	4	3	5	3	4	3	4	5	5	2	3	3	Sometimes I rely too much on the answers provided by AI and become too lazy to use a dictionary. If there's no power or internet, I get extremely anxious.	The machine is more like a patient dictionary. I can senselessly ask it any silly questions, whereas in front of a teacher, I'd be afraid of looking stupid.
1	2	1	2	5	5	4	5	5	4	3	4	3	2	3	4	2	4	3	5	4	4	4	3	3		The machine is more like a patient dictionary. I can senselessly ask it any silly questions, whereas in front of a teacher, I'd be afraid of looking stupid.
2	1	2	2	4	4	4	4	4	2	2	3	2	1	3	3	2	2	4	3	4	3	3	2	3		The machine is more like a patient dictionary. I can senselessly ask it any silly questions, whereas in front of a teacher, I'd be afraid of looking stupid.
2	2	2	2	4	3	5	3	3	3	4	4	4	4	4	2	4	5	5	5	4	3	3	2	3	I rely too much on vocabulary apps. Although clearing the progress bar feels great, when it comes to real conversations, I don't know what to say, which creates a huge sense of gap.
1	2	1	2	5	5	5	5	5	3	4	4	4	3	3	4	5	3	4	3	3	2	2	2	5	AI has been a great help in academic English reading. It helps me summarize the structure of literature, greatly reducing my intimidation when facing voluminous English texts.	It's very convenient, but deep down, I actually somewhat resist this mechanical interaction. I prefer the atmosphere of discussing with classmates in class.
2	1	3	2	4	3	3	2	2	3	4	4	3	3	4	3	3	4	3	3	4	2	3	2	3	It just feels like a tool helping me to check for omissions and fill in the gaps, but psychologically, I don't feel dependent on it.	It lacks the tension of a real context. The quickened heartbeat of talking with a real person cannot be simulated by a machine; I still stammer when actually meeting a foreigner.
2	1	2	4	3	3	3	4	3	3	2	2	2	5	3	3	2	4	4	4	3	4	3	3	3
1	3	1	4	4	5	4	5	4	3	4	5	2	3	3	3	3	4	4	4	4	2	4	2	2	I am afraid to speak up in front of foreign teachers, but with a mobile AI language partner, I can boldly try and make mistakes without worrying about being mocked.
2	3	3	3	3	4	3	4	3	4	5	3	3	5	4	3	4	3	4	4	3	4	4	5	4	AI has been a great help in academic English reading. It helps me summarize the structure of literature, greatly reducing my intimidation when facing voluminous English texts.	It's very convenient, but deep down, I actually somewhat resist this mechanical interaction. I prefer the atmosphere of discussing with classmates in class.
1	4	3	1	2	3	3	3	3	4	4	4	4	4	3	4	3	2	4	3	2	4	4	4	4
2	1	4	3	3	3	3	4	4	4	4	4	4	1	1	1	3	4	4	4	5	4	4	3	4		The machine is very objective and won't have prejudices just because I am a poor student. This allows me to expose my weaknesses.
2	1	2	1	3	3	3	2	2	4	2	2	3	3	1	3	3	4	3	5	3	3	4	5	3	I am afraid to speak up in front of foreign teachers, but with a mobile AI language partner, I can boldly try and make mistakes without worrying about being mocked.	There is absolutely no emotional exchange. An encouraging look from a teacher gives me a greater sense of achievement than the cold 'Well done' from an AI.
2	1	4	3	3	4	4	4	5	3	3	4	5	4	5	3	3	4	4	4	4	3	4	2	4	AI has been a great help in academic English reading. It helps me summarize the structure of literature, greatly reducing my intimidation when facing voluminous English texts.	The machine is very objective and won't have prejudices just because I am a poor student. This allows me to expose my weaknesses.
2	2	4	2	3	3	4	3	4	4	4	4	2	4	2	2	2	4	4	3	5	4	5	3	2	Sometimes I rely too much on the answers provided by AI and become too lazy to use a dictionary. If there's no power or internet, I get extremely anxious.	It's very convenient, but deep down, I actually somewhat resist this mechanical interaction. I prefer the atmosphere of discussing with classmates in class.
1	3	3	3	2	3	2	3	3	3	3	4	4	3	4	4	3	5	4	4	4	4	5	4	4	It just feels like a tool helping me to check for omissions and fill in the gaps, but psychologically, I don't feel dependent on it.	It's very convenient, but deep down, I actually somewhat resist this mechanical interaction. I prefer the atmosphere of discussing with classmates in class.
1	2	2	4	5	5	5	5	5	4	4	4	4	3	2	2	3	2	2	3	4	3	4	3	4
2	3	1	2	2	4	3	4	4	4	3	4	4	2	4	3	4	3	4	3	3	2	3	2	4	AI has been a great help in academic English reading. It helps me summarize the structure of literature, greatly reducing my intimidation when facing voluminous English texts.	There is absolutely no emotional exchange. An encouraging look from a teacher gives me a greater sense of achievement than the cold 'Well done' from an AI.
1	3	3	2	3	3	4	5	4	4	3	2	3	3	4	2	2	5	3	4	4	4	3	4	3	It just feels like a tool helping me to check for omissions and fill in the gaps, but psychologically, I don't feel dependent on it.
1	4	3	2	3	2	2	4	4	2	2	4	4	5	3	3	4	3	3	4	3	3	3	3	4		There is absolutely no emotional exchange. An encouraging look from a teacher gives me a greater sense of achievement than the cold 'Well done' from an AI.
2	1	4	2	4	4	3	4	5	4	5	4	4	2	1	3	1	4	5	5	5	4	3	4	3	It just feels like a tool helping me to check for omissions and fill in the gaps, but psychologically, I don't feel dependent on it.
1	1	3	4	5	5	5	2	4	5	5	4	4	2	2	2	1	5	5	5	5	5	4	3	3	AI has been a great help in academic English reading. It helps me summarize the structure of literature, greatly reducing my intimidation when facing voluminous English texts.	It's very convenient, but deep down, I actually somewhat resist this mechanical interaction. I prefer the atmosphere of discussing with classmates in class.
1	1	4	2	2	3	3	4	3	4	5	4	4	4	2	3	4	4	4	4	4	3	4	3	3		It lacks the tension of a real context. The quickened heartbeat of talking with a real person cannot be simulated by a machine; I still stammer when actually meeting a foreigner.
1	1	4	2	4	3	2	2	3	3	3	3	2	3	3	3	2	3	2	3	3	3	2	3	3	AI has been a great help in academic English reading. It helps me summarize the structure of literature, greatly reducing my intimidation when facing voluminous English texts.
1	4	4	3	3	4	2	2	4	2	3	4	3	3	4	4	3	3	2	4	4	4	3	3	2		The machine is very objective and won't have prejudices just because I am a poor student. This allows me to expose my weaknesses.
2	2	2	2	4	3	4	3	4	3	5	5	4	4	3	3	4	3	4	3	4	3	3	2	1	AI has been a great help in academic English reading. It helps me summarize the structure of literature, greatly reducing my intimidation when facing voluminous English texts.	There is absolutely no emotional exchange. An encouraging look from a teacher gives me a greater sense of achievement than the cold 'Well done' from an AI.
1	2	1	1	5	4	4	4	5	4	4	4	3	3	2	3	3	3	4	3	3	3	3	3	3	Using translation software to instantly translate difficult content is fast, but it also feels a bit empty. I feel like I am increasingly losing the ability to think independently.	It lacks the tension of a real context. The quickened heartbeat of talking with a real person cannot be simulated by a machine; I still stammer when actually meeting a foreigner.
2	2	3	2	3	3	4	4	3	4	4	4	3	4	4	5	3	3	3	4	3	5	3	3	3	When doing listening exercises, the intelligent follow-up reading and scoring helped correct long-standing pronunciation issues, greatly boosting my self-confidence.	It lacks the tension of a real context. The quickened heartbeat of talking with a real person cannot be simulated by a machine; I still stammer when actually meeting a foreigner.
1	1	3	3	4	4	4	3	3	1	2	3	2	4	4	3	3	2	3	3	2	3	2	2	3	When ChatGPT corrected my essay, it pointed out many grammatical errors, but without the shame of manual grading. I felt very relaxed.	Practicing with a machine means I don't have to save face. It has no emotions and doesn't get impatient; I dare to repeatedly make mistakes until I pronounce it right.
2	1	1	2	3	4	1	2	3	2	1	3	3	3	3	5	4	3	3	3	4	3	2	2	2
2	2	3	3	2	3	2	4	4	3	5	4	4	2	3	4	4	5	5	5	5	4	5	5	5		Practicing with a machine means I don't have to save face. It has no emotions and doesn't get impatient; I dare to repeatedly make mistakes until I pronounce it right.
1	3	3	1	4	4	5	5	4	5	5	5	5	3	5	4	4	5	4	4	4	2	3	2	3		The machine is more like a patient dictionary. I can senselessly ask it any silly questions, whereas in front of a teacher, I'd be afraid of looking stupid.
2	4	1	2	3	4	2	3	3	2	3	4	2	3	2	3	3	4	3	3	3	2	3	3	3		Practicing with a machine means I don't have to save face. It has no emotions and doesn't get impatient; I dare to repeatedly make mistakes until I pronounce it right.
2	2	3	2	4	4	5	3	4	3	4	4	3	2	2	3	2	4	4	4	4	4	4	4	4		It's very convenient, but deep down, I actually somewhat resist this mechanical interaction. I prefer the atmosphere of discussing with classmates in class.
1	2	4	4	5	5	5	4	3	4	5	4	5	3	5	2	3	5	4	4	5	4	4	3	3	When doing listening exercises, the intelligent follow-up reading and scoring helped correct long-standing pronunciation issues, greatly boosting my self-confidence.
2	1	3	1	4	3	5	4	5	3	3	3	3	3	3	2	3	5	4	5	4	2	2	3	4	I rely too much on vocabulary apps. Although clearing the progress bar feels great, when it comes to real conversations, I don't know what to say, which creates a huge sense of gap.	I think AI is more like training wheels. Although it's comfortable to use now, I always worry that without it, I won't be able to speak properly anymore.
1	4	3	2	4	5	5	4	4	4	5	5	4	3	3	2	3	5	5	4	4	3	5	4	4	When ChatGPT corrected my essay, it pointed out many grammatical errors, but without the shame of manual grading. I felt very relaxed.
1	1	1	4	3	2	3	4	4	2	2	2	2	4	4	5	3	3	3	5	2	3	4	2	3	When ChatGPT corrected my essay, it pointed out many grammatical errors, but without the shame of manual grading. I felt very relaxed.
2	4	3	4	3	3	4	2	3	2	4	5	4	4	4	3	4	3	4	4	5	4	2	3	3	It just feels like a tool helping me to check for omissions and fill in the gaps, but psychologically, I don't feel dependent on it.	I think AI is more like training wheels. Although it's comfortable to use now, I always worry that without it, I won't be able to speak properly anymore.
1	2	4	3	4	4	4	4	3	5	4	4	4	2	2	2	2	5	4	3	5	4	3	3	2	I am afraid to speak up in front of foreign teachers, but with a mobile AI language partner, I can boldly try and make mistakes without worrying about being mocked.	It's very convenient, but deep down, I actually somewhat resist this mechanical interaction. I prefer the atmosphere of discussing with classmates in class.
2	1	2	1	4	3	5	2	3	2	3	3	3	5	4	4	5	2	2	3	3	3	3	3	1	When ChatGPT corrected my essay, it pointed out many grammatical errors, but without the shame of manual grading. I felt very relaxed.	Practicing with a machine means I don't have to save face. It has no emotions and doesn't get impatient; I dare to repeatedly make mistakes until I pronounce it right.
2	2	2	2	3	4	5	3	4	4	4	3	4	4	2	3	3	3	3	3	4	2	3	4	3	I rely too much on vocabulary apps. Although clearing the progress bar feels great, when it comes to real conversations, I don't know what to say, which creates a huge sense of gap.
2	4	3	2	4	2	3	4	3	3	2	2	4	3	4	4	4	1	2	3	2	3	3	2	2	Sometimes I rely too much on the answers provided by AI and become too lazy to use a dictionary. If there's no power or internet, I get extremely anxious.	The machine is more like a patient dictionary. I can senselessly ask it any silly questions, whereas in front of a teacher, I'd be afraid of looking stupid.
2	2	4	3	4	5	5	5	5	3	3	3	3	3	2	4	3	3	5	3	3	4	3	4	3	Using translation software to instantly translate difficult content is fast, but it also feels a bit empty. I feel like I am increasingly losing the ability to think independently.	I think AI is more like training wheels. Although it's comfortable to use now, I always worry that without it, I won't be able to speak properly anymore.
2	1	1	1	5	5	5	5	5	4	4	4	5	2	1	2	1	4	4	5	5	4	4	4	4	Using translation software to instantly translate difficult content is fast, but it also feels a bit empty. I feel like I am increasingly losing the ability to think independently.
2	1	2	2	2	1	2	3	2	3	4	4	3	5	4	3	4	3	2	2	3	1	2	3	2	When ChatGPT corrected my essay, it pointed out many grammatical errors, but without the shame of manual grading. I felt very relaxed.	The machine is very objective and won't have prejudices just because I am a poor student. This allows me to expose my weaknesses.
1	2	1	2	5	5	4	4	4	4	2	3	4	2	4	2	3	4	4	3	2	2	2	3	3		It lacks the tension of a real context. The quickened heartbeat of talking with a real person cannot be simulated by a machine; I still stammer when actually meeting a foreigner.
2	1	2	2	4	4	5	4	3	2	3	3	3	4	4	5	5	2	3	2	3	3	2	3	3	AI has been a great help in academic English reading. It helps me summarize the structure of literature, greatly reducing my intimidation when facing voluminous English texts.
2	3	3	3	2	4	4	5	4	4	4	4	4	3	2	3	2	4	5	4	3	3	3	3	3
2	4	4	3	2	3	4	3	3	2	3	4	3	2	4	4	3	5	5	3	4	2	2	2	2	When ChatGPT corrected my essay, it pointed out many grammatical errors, but without the shame of manual grading. I felt very relaxed.	There is absolutely no emotional exchange. An encouraging look from a teacher gives me a greater sense of achievement than the cold 'Well done' from an AI.
2	4	2	3	4	4	3	4	5	3	3	5	4	2	3	3	3	4	4	5	4	3	3	3	3		It's very convenient, but deep down, I actually somewhat resist this mechanical interaction. I prefer the atmosphere of discussing with classmates in class.
2	1	3	2	4	3	2	4	3	3	2	3	3	3	5	4	4	2	4	3	1	2	2	2	3	It just feels like a tool helping me to check for omissions and fill in the gaps, but psychologically, I don't feel dependent on it.	I think AI is more like training wheels. Although it's comfortable to use now, I always worry that without it, I won't be able to speak properly anymore.
2	2	4	3	4	5	4	3	3	3	4	4	3	2	3	3	3	4	5	4	4	4	3	3	3	When ChatGPT corrected my essay, it pointed out many grammatical errors, but without the shame of manual grading. I felt very relaxed.	There is absolutely no emotional exchange. An encouraging look from a teacher gives me a greater sense of achievement than the cold 'Well done' from an AI.
2	1	2	1	3	2	4	2	4	2	3	3	3	3	3	2	1	3	4	3	3	3	3	3	4
2	2	3	2	4	4	3	3	4	2	3	2	4	2	3	3	4	2	4	4	4	2	2	3	3	Using translation software to instantly translate difficult content is fast, but it also feels a bit empty. I feel like I am increasingly losing the ability to think independently.	I think AI is more like training wheels. Although it's comfortable to use now, I always worry that without it, I won't be able to speak properly anymore.
1	4	3	2	3	4	5	4	3	3	3	2	4	2	3	3	1	4	5	4	4	4	4	4	4	When doing listening exercises, the intelligent follow-up reading and scoring helped correct long-standing pronunciation issues, greatly boosting my self-confidence.	The machine is very objective and won't have prejudices just because I am a poor student. This allows me to expose my weaknesses.
2	2	2	1	4	4	3	4	3	4	4	4	4	3	3	3	3	4	4	3	4	3	4	4	4		I think AI is more like training wheels. Although it's comfortable to use now, I always worry that without it, I won't be able to speak properly anymore.
1	4	1	1	2	5	2	4	4	2	3	2	4	4	4	2	3	4	3	3	2	3	3	4	3		It's very convenient, but deep down, I actually somewhat resist this mechanical interaction. I prefer the atmosphere of discussing with classmates in class.
2	4	3	2	3	3	3	3	4	3	3	4	3	3	3	3	3	4	4	5	4	3	4	4	4	When ChatGPT corrected my essay, it pointed out many grammatical errors, but without the shame of manual grading. I felt very relaxed.	It lacks the tension of a real context. The quickened heartbeat of talking with a real person cannot be simulated by a machine; I still stammer when actually meeting a foreigner.
1	1	2	4	2	4	3	4	1	3	3	4	3	3	3	3	4	4	2	4	4	4	3	3	4	It just feels like a tool helping me to check for omissions and fill in the gaps, but psychologically, I don't feel dependent on it.
1	3	2	4	4	4	5	3	4	5	4	4	5	4	4	3	4	4	5	4	4	5	5	4	4	When doing listening exercises, the intelligent follow-up reading and scoring helped correct long-standing pronunciation issues, greatly boosting my self-confidence.	I think AI is more like training wheels. Although it's comfortable to use now, I always worry that without it, I won't be able to speak properly anymore.
1	1	4	2	5	5	4	5	5	2	3	4	3	3	4	4	3	4	3	4	4	1	2	2	3	I am afraid to speak up in front of foreign teachers, but with a mobile AI language partner, I can boldly try and make mistakes without worrying about being mocked.	There is absolutely no emotional exchange. An encouraging look from a teacher gives me a greater sense of achievement than the cold 'Well done' from an AI.
1	2	3	1	4	4	5	4	4	4	5	5	4	2	2	2	2	5	5	5	4	3	4	3	4	When doing listening exercises, the intelligent follow-up reading and scoring helped correct long-standing pronunciation issues, greatly boosting my self-confidence.	It lacks the tension of a real context. The quickened heartbeat of talking with a real person cannot be simulated by a machine; I still stammer when actually meeting a foreigner.
2	1	4	2	4	3	5	4	3	4	4	3	5	4	2	3	2	2	2	4	3	4	3	4	5
1	4	1	2	3	4	3	4	3	3	3	3	2	4	3	4	3	5	4	4	3	1	1	2	2		The machine is more like a patient dictionary. I can senselessly ask it any silly questions, whereas in front of a teacher, I'd be afraid of looking stupid.
2	2	4	2	4	4	5	4	4	1	4	3	2	5	3	4	3	3	4	4	3	3	4	5	3	It just feels like a tool helping me to check for omissions and fill in the gaps, but psychologically, I don't feel dependent on it.
2	3	3	1	2	2	3	2	2	3	4	4	4	4	4	4	5	3	2	4	4	2	1	2	2
1	3	4	3	5	4	5	4	5	5	3	5	5	1	1	1	1	4	5	5	5	4	3	3	5	AI has been a great help in academic English reading. It helps me summarize the structure of literature, greatly reducing my intimidation when facing voluminous English texts.	There is absolutely no emotional exchange. An encouraging look from a teacher gives me a greater sense of achievement than the cold 'Well done' from an AI.
2	3	2	2	4	5	5	4	3	5	4	5	5	2	5	3	3	3	4	5	4	3	1	3	2	It just feels like a tool helping me to check for omissions and fill in the gaps, but psychologically, I don't feel dependent on it.
2	3	2	2	3	4	4	5	3	2	2	4	3	2	2	2	2	3	3	4	5	3	3	3	2	I am afraid to speak up in front of foreign teachers, but with a mobile AI language partner, I can boldly try and make mistakes without worrying about being mocked.	The machine is more like a patient dictionary. I can senselessly ask it any silly questions, whereas in front of a teacher, I'd be afraid of looking stupid.
2	1	3	3	5	4	4	4	4	3	4	2	3	4	3	2	3	4	5	5	5	2	5	5	4	Using translation software to instantly translate difficult content is fast, but it also feels a bit empty. I feel like I am increasingly losing the ability to think independently.
2	3	3	3	3	5	2	4	3	5	3	4	4	3	4	3	4	3	4	3	3	4	5	3	4	I rely too much on vocabulary apps. Although clearing the progress bar feels great, when it comes to real conversations, I don't know what to say, which creates a huge sense of gap.
1	2	4	2	2	2	3	3	3	5	4	3	5	4	3	3	3	3	4	4	4	4	3	3	5	I am afraid to speak up in front of foreign teachers, but with a mobile AI language partner, I can boldly try and make mistakes without worrying about being mocked.
2	2	1	1	3	3	3	2	5	4	4	4	4	3	4	3	4	4	4	3	4	5	3	3	3		I think AI is more like training wheels. Although it's comfortable to use now, I always worry that without it, I won't be able to speak properly anymore.
1	1	4	4	3	3	2	2	3	4	5	4	5	2	3	4	2	3	4	4	5	2	3	3	4	Sometimes I rely too much on the answers provided by AI and become too lazy to use a dictionary. If there's no power or internet, I get extremely anxious.	Practicing with a machine means I don't have to save face. It has no emotions and doesn't get impatient; I dare to repeatedly make mistakes until I pronounce it right.
2	1	4	3	4	4	4	4	3	3	4	4	3	3	4	4	5	5	5	5	5	4	3	3	4		Practicing with a machine means I don't have to save face. It has no emotions and doesn't get impatient; I dare to repeatedly make mistakes until I pronounce it right.
2	4	3	2	4	3	3	4	4	4	3	4	4	3	2	3	3	5	5	4	4	2	3	3	4	I rely too much on vocabulary apps. Although clearing the progress bar feels great, when it comes to real conversations, I don't know what to say, which creates a huge sense of gap.	The machine is more like a patient dictionary. I can senselessly ask it any silly questions, whereas in front of a teacher, I'd be afraid of looking stupid.
1	1	1	3	5	4	3	4	4	4	4	5	4	2	1	1	2	4	5	5	5	5	5	5	4		It lacks the tension of a real context. The quickened heartbeat of talking with a real person cannot be simulated by a machine; I still stammer when actually meeting a foreigner.
2	2	4	2	2	4	3	4	4	4	3	3	3	2	2	2	3	4	4	4	3	4	4	5	3	Sometimes I rely too much on the answers provided by AI and become too lazy to use a dictionary. If there's no power or internet, I get extremely anxious.	It lacks the tension of a real context. The quickened heartbeat of talking with a real person cannot be simulated by a machine; I still stammer when actually meeting a foreigner.
1	1	3	3	3	3	2	2	2	4	3	4	3	2	1	2	3	4	3	3	4	3	4	2	4	I rely too much on vocabulary apps. Although clearing the progress bar feels great, when it comes to real conversations, I don't know what to say, which creates a huge sense of gap.	Practicing with a machine means I don't have to save face. It has no emotions and doesn't get impatient; I dare to repeatedly make mistakes until I pronounce it right.
1	1	4	2	1	1	2	2	1	2	1	1	1	3	4	2	4	2	1	1	1	2	1	2	2	When doing listening exercises, the intelligent follow-up reading and scoring helped correct long-standing pronunciation issues, greatly boosting my self-confidence.	It's very convenient, but deep down, I actually somewhat resist this mechanical interaction. I prefer the atmosphere of discussing with classmates in class.
2	1	4	2	3	3	3	3	3	2	3	2	4	3	2	3	3	4	4	5	3	2	3	3	3	Using translation software to instantly translate difficult content is fast, but it also feels a bit empty. I feel like I am increasingly losing the ability to think independently.	I think AI is more like training wheels. Although it's comfortable to use now, I always worry that without it, I won't be able to speak properly anymore.
2	2	1	3	3	3	3	4	3	3	4	2	4	3	3	4	4	3	3	3	4	4	2	4	3		It's very convenient, but deep down, I actually somewhat resist this mechanical interaction. I prefer the atmosphere of discussing with classmates in class.
2	4	3	3	3	4	3	4	4	5	3	4	4	3	2	3	3	3	5	4	5	4	4	2	5	AI has been a great help in academic English reading. It helps me summarize the structure of literature, greatly reducing my intimidation when facing voluminous English texts.	I think AI is more like training wheels. Although it's comfortable to use now, I always worry that without it, I won't be able to speak properly anymore.
1	2	2	1	4	3	3	3	2	3	4	3	3	4	5	5	4	2	3	2	3	4	3	3	3	Using translation software to instantly translate difficult content is fast, but it also feels a bit empty. I feel like I am increasingly losing the ability to think independently.	I think AI is more like training wheels. Although it's comfortable to use now, I always worry that without it, I won't be able to speak properly anymore.
2	2	4	1	5	4	5	3	3	3	5	4	4	2	2	3	3	3	5	4	4	5	2	2	4		It lacks the tension of a real context. The quickened heartbeat of talking with a real person cannot be simulated by a machine; I still stammer when actually meeting a foreigner.
1	2	2	2	3	3	1	3	3	5	5	3	5	4	3	3	4	3	3	5	2	3	4	3	2	Using translation software to instantly translate difficult content is fast, but it also feels a bit empty. I feel like I am increasingly losing the ability to think independently.
1	2	1	2	4	2	3	3	2	2	3	3	5	3	4	5	4	2	4	4	2	4	2	3	3		There is absolutely no emotional exchange. An encouraging look from a teacher gives me a greater sense of achievement than the cold 'Well done' from an AI.
2	4	4	2	2	4	4	2	3	1	2	3	2	3	4	4	3	3	3	2	3	3	3	3	3		It's very convenient, but deep down, I actually somewhat resist this mechanical interaction. I prefer the atmosphere of discussing with classmates in class.
2	2	1	3	2	2	2	3	2	3	2	3	2	4	4	2	3	2	1	1	3	2	3	2	2	I rely too much on vocabulary apps. Although clearing the progress bar feels great, when it comes to real conversations, I don't know what to say, which creates a huge sense of gap.
2	2	3	2	2	3	3	4	4	5	4	4	3	5	3	5	5	5	5	5	5	3	3	4	4
2	2	2	3	3	5	3	2	3	3	3	4	4	4	4	4	3	3	2	4	4	3	2	2	2	I am afraid to speak up in front of foreign teachers, but with a mobile AI language partner, I can boldly try and make mistakes without worrying about being mocked.	Practicing with a machine means I don't have to save face. It has no emotions and doesn't get impatient; I dare to repeatedly make mistakes until I pronounce it right.
1	3	3	3	3	2	3	4	4	3	3	3	3	4	5	4	3	3	2	3	2	2	1	1	2		I think AI is more like training wheels. Although it's comfortable to use now, I always worry that without it, I won't be able to speak properly anymore.
1	2	3	1	4	3	4	3	4	4	3	3	4	4	3	2	2	5	4	5	4	5	2	5	3	I rely too much on vocabulary apps. Although clearing the progress bar feels great, when it comes to real conversations, I don't know what to say, which creates a huge sense of gap.	Practicing with a machine means I don't have to save face. It has no emotions and doesn't get impatient; I dare to repeatedly make mistakes until I pronounce it right.
2	1	2	3	4	5	3	4	4	3	1	3	3	2	3	4	3	5	4	4	4	3	3	4	4	I rely too much on vocabulary apps. Although clearing the progress bar feels great, when it comes to real conversations, I don't know what to say, which creates a huge sense of gap.	Practicing with a machine means I don't have to save face. It has no emotions and doesn't get impatient; I dare to repeatedly make mistakes until I pronounce it right.
2	1	4	4	3	2	3	3	5	5	4	5	5	3	3	3	3	3	5	5	3	4	4	5	4
1	4	1	2	4	4	5	4	3	4	4	4	3	3	3	4	3	3	4	4	4	3	3	3	3	It just feels like a tool helping me to check for omissions and fill in the gaps, but psychologically, I don't feel dependent on it.	There is absolutely no emotional exchange. An encouraging look from a teacher gives me a greater sense of achievement than the cold 'Well done' from an AI.
1	4	2	4	4	5	3	5	5	4	3	3	4	4	4	3	3	3	2	3	4	2	2	2	3	Using translation software to instantly translate difficult content is fast, but it also feels a bit empty. I feel like I am increasingly losing the ability to think independently.
1	1	2	3	5	3	5	5	3	4	4	4	5	2	4	3	3	4	5	3	4	3	4	5	5	It just feels like a tool helping me to check for omissions and fill in the gaps, but psychologically, I don't feel dependent on it.	Practicing with a machine means I don't have to save face. It has no emotions and doesn't get impatient; I dare to repeatedly make mistakes until I pronounce it right.
1	4	3	2	2	2	4	3	3	3	3	2	3	4	3	4	3	2	2	4	4	1	1	2	3	I rely too much on vocabulary apps. Although clearing the progress bar feels great, when it comes to real conversations, I don't know what to say, which creates a huge sense of gap.	Practicing with a machine means I don't have to save face. It has no emotions and doesn't get impatient; I dare to repeatedly make mistakes until I pronounce it right.
2	2	2	1	4	2	2	4	3	4	5	3	4	4	3	3	4	3	3	4	4	4	3	2	2	I rely too much on vocabulary apps. Although clearing the progress bar feels great, when it comes to real conversations, I don't know what to say, which creates a huge sense of gap.	There is absolutely no emotional exchange. An encouraging look from a teacher gives me a greater sense of achievement than the cold 'Well done' from an AI.
2	2	1	3	3	4	4	3	4	5	5	5	5	2	2	1	3	5	4	5	4	4	3	4	4		There is absolutely no emotional exchange. An encouraging look from a teacher gives me a greater sense of achievement than the cold 'Well done' from an AI.
2	1	4	2	4	5	4	5	4	5	4	4	4	3	3	4	4	5	5	5	5	4	3	4	4	It just feels like a tool helping me to check for omissions and fill in the gaps, but psychologically, I don't feel dependent on it.	It's very convenient, but deep down, I actually somewhat resist this mechanical interaction. I prefer the atmosphere of discussing with classmates in class.
2	3	2	3	5	4	4	5	4	3	2	3	3	5	4	3	4	5	5	5	5	3	3	3	4	Using translation software to instantly translate difficult content is fast, but it also feels a bit empty. I feel like I am increasingly losing the ability to think independently.	I think AI is more like training wheels. Although it's comfortable to use now, I always worry that without it, I won't be able to speak properly anymore.
2	1	2	3	2	3	2	1	1	3	4	2	2	4	5	4	5	4	4	4	4	4	4	4	4		The machine is more like a patient dictionary. I can senselessly ask it any silly questions, whereas in front of a teacher, I'd be afraid of looking stupid.
1	3	2	2	2	4	3	2	2	3	5	4	3	3	3	3	4	4	4	4	4	3	2	2	2	When ChatGPT corrected my essay, it pointed out many grammatical errors, but without the shame of manual grading. I felt very relaxed.
2	1	1	2	4	5	4	5	3	4	4	3	3	2	2	4	3	4	4	4	4	3	3	4	3	I am afraid to speak up in front of foreign teachers, but with a mobile AI language partner, I can boldly try and make mistakes without worrying about being mocked.
2	3	1	1	3	4	5	5	5	5	3	4	5	1	3	1	1	5	5	5	5	5	5	4	5	When doing listening exercises, the intelligent follow-up reading and scoring helped correct long-standing pronunciation issues, greatly boosting my self-confidence.	The machine is more like a patient dictionary. I can senselessly ask it any silly questions, whereas in front of a teacher, I'd be afraid of looking stupid.
1	1	1	2	4	2	4	3	3	2	3	3	2	3	3	4	3	4	4	3	4	4	3	3	3	When doing listening exercises, the intelligent follow-up reading and scoring helped correct long-standing pronunciation issues, greatly boosting my self-confidence.	There is absolutely no emotional exchange. An encouraging look from a teacher gives me a greater sense of achievement than the cold 'Well done' from an AI.
2	1	1	3	3	3	2	3	4	3	3	4	3	3	3	3	3	2	2	4	3	4	2	4	2
2	1	1	1	5	5	4	3	4	4	5	4	5	2	2	3	3	5	4	5	4	3	5	4	5	When doing listening exercises, the intelligent follow-up reading and scoring helped correct long-standing pronunciation issues, greatly boosting my self-confidence.	There is absolutely no emotional exchange. An encouraging look from a teacher gives me a greater sense of achievement than the cold 'Well done' from an AI.
1	1	2	2	4	4	5	4	3	4	5	5	4	3	2	4	3	3	5	5	5	5	5	5	3	Using translation software to instantly translate difficult content is fast, but it also feels a bit empty. I feel like I am increasingly losing the ability to think independently.
1	2	3	2	4	4	4	5	5	4	4	4	3	2	3	2	3	4	5	5	5	5	4	5	1	I am afraid to speak up in front of foreign teachers, but with a mobile AI language partner, I can boldly try and make mistakes without worrying about being mocked.	The machine is more like a patient dictionary. I can senselessly ask it any silly questions, whereas in front of a teacher, I'd be afraid of looking stupid.
2	1	3	3	3	4	5	4	3	3	2	2	3	2	4	3	2	4	3	5	5	3	3	3	3	I rely too much on vocabulary apps. Although clearing the progress bar feels great, when it comes to real conversations, I don't know what to say, which creates a huge sense of gap.	The machine is very objective and won't have prejudices just because I am a poor student. This allows me to expose my weaknesses.
2	4	1	2	5	5	5	5	3	3	3	4	3	3	4	5	5	4	4	3	2	3	3	2	3
2	2	4	4	4	5	5	5	5	3	5	4	5	3	3	3	3	2	4	4	3	4	3	3	3		There is absolutely no emotional exchange. An encouraging look from a teacher gives me a greater sense of achievement than the cold 'Well done' from an AI.
1	2	4	3	4	4	3	4	3	2	3	3	3	4	4	4	3	3	4	3	2	1	4	2	1		The machine is more like a patient dictionary. I can senselessly ask it any silly questions, whereas in front of a teacher, I'd be afraid of looking stupid.
2	1	4	3	3	3	3	4	2	3	3	2	3	5	4	5	4	4	3	4	4	4	2	3	3	It just feels like a tool helping me to check for omissions and fill in the gaps, but psychologically, I don't feel dependent on it.
1	2	2	1	3	4	3	4	3	1	3	3	2	2	2	3	4	4	4	4	1	3	3	3	3	I rely too much on vocabulary apps. Although clearing the progress bar feels great, when it comes to real conversations, I don't know what to say, which creates a huge sense of gap.	There is absolutely no emotional exchange. An encouraging look from a teacher gives me a greater sense of achievement than the cold 'Well done' from an AI.
1	1	3	2	4	5	5	4	5	5	4	4	5	4	2	1	2	4	4	5	4	4	4	4	3	When ChatGPT corrected my essay, it pointed out many grammatical errors, but without the shame of manual grading. I felt very relaxed.	There is absolutely no emotional exchange. An encouraging look from a teacher gives me a greater sense of achievement than the cold 'Well done' from an AI.
1	3	1	1	3	4	5	4	4	3	3	4	3	3	3	4	3	2	2	2	4	1	2	2	3
2	2	4	2	4	5	4	5	3	5	2	3	4	3	3	1	2	3	4	3	4	3	3	3	2	Using translation software to instantly translate difficult content is fast, but it also feels a bit empty. I feel like I am increasingly losing the ability to think independently.
1	3	1	3	2	2	3	3	4	3	3	2	2	2	3	2	2	4	5	4	3	3	3	2	3		There is absolutely no emotional exchange. An encouraging look from a teacher gives me a greater sense of achievement than the cold 'Well done' from an AI.
1	2	2	2	5	4	5	4	5	2	4	4	4	2	4	3	2	4	4	5	4	5	5	5	5	When doing listening exercises, the intelligent follow-up reading and scoring helped correct long-standing pronunciation issues, greatly boosting my self-confidence.
1	4	2	1	3	3	2	3	3	4	3	5	3	3	3	3	4	3	4	4	4	3	3	3	4	Using translation software to instantly translate difficult content is fast, but it also feels a bit empty. I feel like I am increasingly losing the ability to think independently.	It lacks the tension of a real context. The quickened heartbeat of talking with a real person cannot be simulated by a machine; I still stammer when actually meeting a foreigner.
1	1	3	3	4	4	3	4	3	4	3	3	4	2	3	2	3	4	4	3	5	3	4	3	4	I am afraid to speak up in front of foreign teachers, but with a mobile AI language partner, I can boldly try and make mistakes without worrying about being mocked.
1	1	3	2	3	4	2	3	3	3	2	3	1	3	1	3	2	3	3	4	3	2	4	2	3		I think AI is more like training wheels. Although it's comfortable to use now, I always worry that without it, I won't be able to speak properly anymore.
2	2	1	2	4	3	3	2	3	4	5	5	3	4	4	3	3	5	5	3	4	3	2	3	3	I am afraid to speak up in front of foreign teachers, but with a mobile AI language partner, I can boldly try and make mistakes without worrying about being mocked.	There is absolutely no emotional exchange. An encouraging look from a teacher gives me a greater sense of achievement than the cold 'Well done' from an AI.
2	4	2	1	4	3	3	5	2	3	4	4	4	3	4	3	4	4	3	3	3	2	3	2	3	Sometimes I rely too much on the answers provided by AI and become too lazy to use a dictionary. If there's no power or internet, I get extremely anxious.
2	3	4	3	2	3	2	2	4	2	3	2	2	2	3	3	2	4	4	3	2	4	3	4	4	Sometimes I rely too much on the answers provided by AI and become too lazy to use a dictionary. If there's no power or internet, I get extremely anxious.
2	1	4	2	2	4	4	3	3	2	2	2	2	3	4	3	3	5	4	4	4	4	2	2	3	AI has been a great help in academic English reading. It helps me summarize the structure of literature, greatly reducing my intimidation when facing voluminous English texts.	It lacks the tension of a real context. The quickened heartbeat of talking with a real person cannot be simulated by a machine; I still stammer when actually meeting a foreigner.
1	2	3	3	2	1	2	2	4	3	3	1	4	4	4	3	5	3	5	5	4	3	2	3	2	When ChatGPT corrected my essay, it pointed out many grammatical errors, but without the shame of manual grading. I felt very relaxed.
2	4	3	2	3	3	4	5	4	4	4	4	5	2	1	3	2	4	5	5	4	4	3	3	5	AI has been a great help in academic English reading. It helps me summarize the structure of literature, greatly reducing my intimidation when facing voluminous English texts.	It lacks the tension of a real context. The quickened heartbeat of talking with a real person cannot be simulated by a machine; I still stammer when actually meeting a foreigner.
1	1	1	2	4	3	4	4	3	3	3	4	4	2	3	3	3	4	4	5	5	2	4	4	4	AI has been a great help in academic English reading. It helps me summarize the structure of literature, greatly reducing my intimidation when facing voluminous English texts.	I think AI is more like training wheels. Although it's comfortable to use now, I always worry that without it, I won't be able to speak properly anymore.
2	1	1	3	4	4	5	4	5	3	4	3	4	2	3	2	3	5	4	5	5	4	5	4	4		There is absolutely no emotional exchange. An encouraging look from a teacher gives me a greater sense of achievement than the cold 'Well done' from an AI.
2	4	2	3	4	3	5	5	3	3	4	5	5	5	3	3	4	4	5	5	5	4	3	4	3		I think AI is more like training wheels. Although it's comfortable to use now, I always worry that without it, I won't be able to speak properly anymore.
2	4	2	2	3	4	4	4	2	4	5	3	4	2	3	3	3	5	5	5	4	3	4	3	3	When ChatGPT corrected my essay, it pointed out many grammatical errors, but without the shame of manual grading. I felt very relaxed.	The machine is more like a patient dictionary. I can senselessly ask it any silly questions, whereas in front of a teacher, I'd be afraid of looking stupid.
1	3	3	3	3	3	4	3	3	4	1	3	4	4	4	5	5	5	3	4	2	2	3	2	3	It just feels like a tool helping me to check for omissions and fill in the gaps, but psychologically, I don't feel dependent on it.	It lacks the tension of a real context. The quickened heartbeat of talking with a real person cannot be simulated by a machine; I still stammer when actually meeting a foreigner.
1	4	2	1	3	2	2	3	3	3	4	4	3	3	2	3	3	2	2	3	3	3	3	3	2	Using translation software to instantly translate difficult content is fast, but it also feels a bit empty. I feel like I am increasingly losing the ability to think independently.	It's very convenient, but deep down, I actually somewhat resist this mechanical interaction. I prefer the atmosphere of discussing with classmates in class.
1	1	1	3	5	5	4	4	4	2	4	3	2	2	1	2	1	4	4	4	3	4	2	1	2	AI has been a great help in academic English reading. It helps me summarize the structure of literature, greatly reducing my intimidation when facing voluminous English texts.	I think AI is more like training wheels. Although it's comfortable to use now, I always worry that without it, I won't be able to speak properly anymore.
2	2	2	3	4	3	5	4	4	5	4	4	5	4	3	4	4	5	4	4	5	4	5	4	4	I rely too much on vocabulary apps. Although clearing the progress bar feels great, when it comes to real conversations, I don't know what to say, which creates a huge sense of gap.	Practicing with a machine means I don't have to save face. It has no emotions and doesn't get impatient; I dare to repeatedly make mistakes until I pronounce it right.
2	3	1	2	3	4	3	2	4	5	4	3	4	3	3	4	2	2	3	5	3	3	3	4	2	Using translation software to instantly translate difficult content is fast, but it also feels a bit empty. I feel like I am increasingly losing the ability to think independently.	It's very convenient, but deep down, I actually somewhat resist this mechanical interaction. I prefer the atmosphere of discussing with classmates in class.
2	3	3	4	3	3	4	3	4	4	3	5	3	4	1	2	3	4	3	4	3	4	4	3	4	When ChatGPT corrected my essay, it pointed out many grammatical errors, but without the shame of manual grading. I felt very relaxed.
1	3	1	2	2	2	3	4	2	3	3	3	3	3	1	2	1	3	2	3	3	1	3	1	2	When doing listening exercises, the intelligent follow-up reading and scoring helped correct long-standing pronunciation issues, greatly boosting my self-confidence.
2	4	2	3	2	3	2	3	3	2	2	2	2	3	3	3	3	2	2	2	2	2	2	2	2	It just feels like a tool helping me to check for omissions and fill in the gaps, but psychologically, I don't feel dependent on it.	The machine is more like a patient dictionary. I can senselessly ask it any silly questions, whereas in front of a teacher, I'd be afraid of looking stupid.
2	2	3	4	5	5	5	5	5	5	5	5	5	2	2	3	2	3	2	3	3	3	3	3	2		I think AI is more like training wheels. Although it's comfortable to use now, I always worry that without it, I won't be able to speak properly anymore.
1	1	1	2	4	5	4	5	2	4	4	5	2	2	2	3	1	4	3	3	4	4	2	5	3	When ChatGPT corrected my essay, it pointed out many grammatical errors, but without the shame of manual grading. I felt very relaxed.	Practicing with a machine means I don't have to save face. It has no emotions and doesn't get impatient; I dare to repeatedly make mistakes until I pronounce it right.
1	2	1	1	1	2	4	2	3	3	4	4	5	4	2	2	2	5	5	4	5	3	4	4	3	It just feels like a tool helping me to check for omissions and fill in the gaps, but psychologically, I don't feel dependent on it.	It lacks the tension of a real context. The quickened heartbeat of talking with a real person cannot be simulated by a machine; I still stammer when actually meeting a foreigner.
2	3	3	3	5	4	3	4	4	4	3	3	3	3	4	4	5	3	3	5	2	3	3	4	2		There is absolutely no emotional exchange. An encouraging look from a teacher gives me a greater sense of achievement than the cold 'Well done' from an AI.
2	1	1	1	5	4	4	4	4	5	4	4	3	4	5	4	4	5	4	4	5	2	3	2	2	It just feels like a tool helping me to check for omissions and fill in the gaps, but psychologically, I don't feel dependent on it.	Practicing with a machine means I don't have to save face. It has no emotions and doesn't get impatient; I dare to repeatedly make mistakes until I pronounce it right.
1	4	3	3	2	3	3	3	4	3	4	3	4	3	4	4	4	4	5	4	5	2	1	3	1
1	1	3	1	3	4	4	3	3	3	4	5	4	3	3	4	2	2	3	3	1	4	4	2	2	I am afraid to speak up in front of foreign teachers, but with a mobile AI language partner, I can boldly try and make mistakes without worrying about being mocked.	It's very convenient, but deep down, I actually somewhat resist this mechanical interaction. I prefer the atmosphere of discussing with classmates in class.
2	1	2	3	3	3	3	4	3	4	4	4	5	3	4	4	3	3	4	4	3	3	3	4	4	I rely too much on vocabulary apps. Although clearing the progress bar feels great, when it comes to real conversations, I don't know what to say, which creates a huge sense of gap.
1	2	2	2	5	2	3	3	2	4	4	3	4	2	3	2	4	4	3	2	2	3	4	4	3		There is absolutely no emotional exchange. An encouraging look from a teacher gives me a greater sense of achievement than the cold 'Well done' from an AI.
1	3	4	2	2	3	1	3	3	2	3	2	2	3	4	3	3	3	4	2	3	2	3	2	3		I think AI is more like training wheels. Although it's comfortable to use now, I always worry that without it, I won't be able to speak properly anymore.
2	2	2	3	4	4	4	4	5	4	4	2	4	2	2	3	1	4	3	3	4	4	3	4	2	I am afraid to speak up in front of foreign teachers, but with a mobile AI language partner, I can boldly try and make mistakes without worrying about being mocked.	There is absolutely no emotional exchange. An encouraging look from a teacher gives me a greater sense of achievement than the cold 'Well done' from an AI.
2	3	4	3	5	3	5	4	3	2	4	3	3	3	3	4	4	2	3	3	3	2	2	2	1		The machine is very objective and won't have prejudices just because I am a poor student. This allows me to expose my weaknesses.
2	2	1	2	3	3	4	3	3	5	5	3	4	4	3	3	4	5	5	5	5	2	3	2	3	When doing listening exercises, the intelligent follow-up reading and scoring helped correct long-standing pronunciation issues, greatly boosting my self-confidence.	It lacks the tension of a real context. The quickened heartbeat of talking with a real person cannot be simulated by a machine; I still stammer when actually meeting a foreigner.
2	1	3	2	3	4	3	2	2	2	2	2	2	4	2	3	3	3	3	3	4	2	3	3	3
2	1	3	3	1	2	2	2	2	2	3	1	3	2	4	3	2	4	3	2	4	2	2	2	3		The machine is more like a patient dictionary. I can senselessly ask it any silly questions, whereas in front of a teacher, I'd be afraid of looking stupid.
2	3	4	3	5	5	5	5	4	4	4	4	4	4	3	4	4	5	4	4	5	4	3	4	5	It just feels like a tool helping me to check for omissions and fill in the gaps, but psychologically, I don't feel dependent on it.
2	2	1	3	3	2	4	3	4	3	2	3	3	1	4	3	3	4	3	4	3	4	3	5	3	It just feels like a tool helping me to check for omissions and fill in the gaps, but psychologically, I don't feel dependent on it.
1	4	2	3	4	3	3	3	4	4	3	4	4	3	3	5	4	2	3	4	3	1	2	2	2	AI has been a great help in academic English reading. It helps me summarize the structure of literature, greatly reducing my intimidation when facing voluminous English texts.
1	2	1	2	5	5	5	5	5	4	4	4	4	3	2	2	1	3	4	4	3	3	4	3	3	Using translation software to instantly translate difficult content is fast, but it also feels a bit empty. I feel like I am increasingly losing the ability to think independently.	I think AI is more like training wheels. Although it's comfortable to use now, I always worry that without it, I won't be able to speak properly anymore.
1	2	4	3	3	3	3	2	2	4	3	3	4	3	3	4	3	4	3	2	3	3	3	5	2	Using translation software to instantly translate difficult content is fast, but it also feels a bit empty. I feel like I am increasingly losing the ability to think independently.	Practicing with a machine means I don't have to save face. It has no emotions and doesn't get impatient; I dare to repeatedly make mistakes until I pronounce it right.
2	2	2	3	1	2	3	1	4	4	4	4	3	3	4	3	3	5	3	5	4	4	3	4	4
2	1	4	2	3	4	4	4	4	3	1	4	3	5	4	3	4	3	3	4	3	2	3	3	3	When ChatGPT corrected my essay, it pointed out many grammatical errors, but without the shame of manual grading. I felt very relaxed.	There is absolutely no emotional exchange. An encouraging look from a teacher gives me a greater sense of achievement than the cold 'Well done' from an AI.
1	2	2	2	3	2	2	2	3	3	5	3	3	4	3	3	3	3	1	2	3	2	4	2	4	I rely too much on vocabulary apps. Although clearing the progress bar feels great, when it comes to real conversations, I don't know what to say, which creates a huge sense of gap.	It lacks the tension of a real context. The quickened heartbeat of talking with a real person cannot be simulated by a machine; I still stammer when actually meeting a foreigner.
1	2	1	2	4	4	4	4	4	4	5	4	5	3	3	2	3	4	3	3	4	4	3	4	3	When doing listening exercises, the intelligent follow-up reading and scoring helped correct long-standing pronunciation issues, greatly boosting my self-confidence.
1	3	2	3	3	4	3	3	3	3	3	2	3	4	3	5	4	3	4	4	3	3	3	2	3	When ChatGPT corrected my essay, it pointed out many grammatical errors, but without the shame of manual grading. I felt very relaxed.
1	1	3	3	3	3	4	4	4	3	3	2	2	1	3	4	2	3	3	2	2	2	2	2	1		The machine is more like a patient dictionary. I can senselessly ask it any silly questions, whereas in front of a teacher, I'd be afraid of looking stupid.
2	1	4	3	5	3	5	3	5	3	4	4	4	2	1	3	4	5	5	4	4	4	3	3	3		The machine is very objective and won't have prejudices just because I am a poor student. This allows me to expose my weaknesses.
2	1	2	2	4	1	3	3	3	3	3	4	4	3	4	3	5	5	3	5	4	4	5	3	4		It's very convenient, but deep down, I actually somewhat resist this mechanical interaction. I prefer the atmosphere of discussing with classmates in class.
1	1	4	3	3	2	2	4	4	5	3	3	3	3	3	2	2	5	5	5	5	4	4	4	4	It just feels like a tool helping me to check for omissions and fill in the gaps, but psychologically, I don't feel dependent on it.	Practicing with a machine means I don't have to save face. It has no emotions and doesn't get impatient; I dare to repeatedly make mistakes until I pronounce it right.
1	2	1	3	2	2	2	3	2	3	2	3	3	3	5	4	4	3	2	3	4	1	3	2	2	I rely too much on vocabulary apps. Although clearing the progress bar feels great, when it comes to real conversations, I don't know what to say, which creates a huge sense of gap.	There is absolutely no emotional exchange. An encouraging look from a teacher gives me a greater sense of achievement than the cold 'Well done' from an AI.
1	4	3	2	3	3	3	5	3	3	4	4	3	1	2	2	2	3	4	4	4	2	3	1	2	When doing listening exercises, the intelligent follow-up reading and scoring helped correct long-standing pronunciation issues, greatly boosting my self-confidence.
2	3	3	2	5	3	2	4	3	4	4	4	5	3	2	4	3	5	4	5	5	2	3	4	5	I am afraid to speak up in front of foreign teachers, but with a mobile AI language partner, I can boldly try and make mistakes without worrying about being mocked.	Practicing with a machine means I don't have to save face. It has no emotions and doesn't get impatient; I dare to repeatedly make mistakes until I pronounce it right.
2	3	2	3	3	2	4	3	3	3	2	2	2	5	3	5	5	3	3	2	2	2	1	3	1	AI has been a great help in academic English reading. It helps me summarize the structure of literature, greatly reducing my intimidation when facing voluminous English texts.	Practicing with a machine means I don't have to save face. It has no emotions and doesn't get impatient; I dare to repeatedly make mistakes until I pronounce it right.
2	2	1	4	3	3	3	3	3	4	4	4	5	4	3	3	4	3	4	4	3	3	4	2	3		Practicing with a machine means I don't have to save face. It has no emotions and doesn't get impatient; I dare to repeatedly make mistakes until I pronounce it right.
2	1	2	1	4	4	4	3	4	4	4	4	3	2	1	2	3	5	3	4	4	5	4	5	4	When ChatGPT corrected my essay, it pointed out many grammatical errors, but without the shame of manual grading. I felt very relaxed.	Practicing with a machine means I don't have to save face. It has no emotions and doesn't get impatient; I dare to repeatedly make mistakes until I pronounce it right.
2	1	1	2	5	5	5	4	3	5	5	5	5	1	2	2	2	3	3	3	4	3	2	3	3
2	1	4	2	5	2	3	4	3	3	3	3	3	1	3	3	3	4	3	3	3	2	4	3	2	I am afraid to speak up in front of foreign teachers, but with a mobile AI language partner, I can boldly try and make mistakes without worrying about being mocked.	The machine is more like a patient dictionary. I can senselessly ask it any silly questions, whereas in front of a teacher, I'd be afraid of looking stupid.
2	2	4	2	5	5	5	5	5	5	5	5	5	2	2	3	2	4	5	5	5	5	4	5	5	When ChatGPT corrected my essay, it pointed out many grammatical errors, but without the shame of manual grading. I felt very relaxed.
1	2	3	2	4	3	4	3	4	4	3	2	3	2	2	1	3	3	3	5	4	2	3	4	4		The machine is very objective and won't have prejudices just because I am a poor student. This allows me to expose my weaknesses.
2	4	3	2	4	5	4	4	3	3	3	3	3	3	3	3	3	4	3	5	5	4	4	3	2	When doing listening exercises, the intelligent follow-up reading and scoring helped correct long-standing pronunciation issues, greatly boosting my self-confidence.	It lacks the tension of a real context. The quickened heartbeat of talking with a real person cannot be simulated by a machine; I still stammer when actually meeting a foreigner.
2	4	1	3	2	4	3	4	3	4	5	5	3	4	1	2	2	5	4	4	5	2	2	4	4	When doing listening exercises, the intelligent follow-up reading and scoring helped correct long-standing pronunciation issues, greatly boosting my self-confidence.
2	2	1	3	4	3	5	4	4	3	3	4	3	3	3	4	2	2	1	2	3	2	2	3	3	When doing listening exercises, the intelligent follow-up reading and scoring helped correct long-standing pronunciation issues, greatly boosting my self-confidence.	There is absolutely no emotional exchange. An encouraging look from a teacher gives me a greater sense of achievement than the cold 'Well done' from an AI.
1	3	4	2	4	4	4	5	4	3	4	4	4	4	2	3	4	2	2	2	4	4	3	3	4		The machine is very objective and won't have prejudices just because I am a poor student. This allows me to expose my weaknesses.
1	3	3	3	4	3	4	4	4	3	2	3	1	3	5	3	4	3	3	3	3	3	3	3	3	It just feels like a tool helping me to check for omissions and fill in the gaps, but psychologically, I don't feel dependent on it.	It's very convenient, but deep down, I actually somewhat resist this mechanical interaction. I prefer the atmosphere of discussing with classmates in class.
1	1	3	3	3	1	2	4	3	3	5	5	3	3	3	3	2	3	3	3	3	2	2	3	1	I rely too much on vocabulary apps. Although clearing the progress bar feels great, when it comes to real conversations, I don't know what to say, which creates a huge sense of gap.
1	4	3	2	4	4	5	4	4	3	4	3	5	1	1	2	4	4	4	4	5	4	3	4	4	When doing listening exercises, the intelligent follow-up reading and scoring helped correct long-standing pronunciation issues, greatly boosting my self-confidence.	Practicing with a machine means I don't have to save face. It has no emotions and doesn't get impatient; I dare to repeatedly make mistakes until I pronounce it right.
2	1	2	2	3	3	4	3	4	2	4	2	2	3	2	3	2	5	4	5	4	2	4	3	3
2	3	1	3	4	4	3	3	3	1	2	2	3	5	4	4	4	2	3	1	3	1	2	1	1	I rely too much on vocabulary apps. Although clearing the progress bar feels great, when it comes to real conversations, I don't know what to say, which creates a huge sense of gap.	The machine is more like a patient dictionary. I can senselessly ask it any silly questions, whereas in front of a teacher, I'd be afraid of looking stupid.
2	2	3	3	3	3	3	4	3	2	2	2	3	5	5	3	4	3	2	2	3	2	2	2	1	When doing listening exercises, the intelligent follow-up reading and scoring helped correct long-standing pronunciation issues, greatly boosting my self-confidence.	It lacks the tension of a real context. The quickened heartbeat of talking with a real person cannot be simulated by a machine; I still stammer when actually meeting a foreigner.
2	2	2	2	5	4	4	2	5	4	4	5	4	2	2	2	2	5	5	4	5	4	4	4	4	I rely too much on vocabulary apps. Although clearing the progress bar feels great, when it comes to real conversations, I don't know what to say, which creates a huge sense of gap.
2	2	4	1	4	3	5	4	4	3	3	4	3	3	3	3	3	4	4	5	4	3	3	4	2	It just feels like a tool helping me to check for omissions and fill in the gaps, but psychologically, I don't feel dependent on it.	I think AI is more like training wheels. Although it's comfortable to use now, I always worry that without it, I won't be able to speak properly anymore.
2	4	2	3	3	3	3	4	4	4	5	4	5	4	5	3	5	5	5	4	4	4	5	4	4	I am afraid to speak up in front of foreign teachers, but with a mobile AI language partner, I can boldly try and make mistakes without worrying about being mocked.
1	1	1	2	2	2	3	2	3	2	1	3	3	3	2	2	1	5	5	4	5	3	3	2	4		There is absolutely no emotional exchange. An encouraging look from a teacher gives me a greater sense of achievement than the cold 'Well done' from an AI.
2	1	1	3	4	5	4	4	5	4	3	3	5	2	3	3	3	3	5	4	3	3	3	3	2	AI has been a great help in academic English reading. It helps me summarize the structure of literature, greatly reducing my intimidation when facing voluminous English texts.	Practicing with a machine means I don't have to save face. It has no emotions and doesn't get impatient; I dare to repeatedly make mistakes until I pronounce it right.
1	2	3	3	2	3	4	4	4	4	3	3	3	1	3	3	3	4	5	4	4	3	4	2	4	I rely too much on vocabulary apps. Although clearing the progress bar feels great, when it comes to real conversations, I don't know what to say, which creates a huge sense of gap.	Practicing with a machine means I don't have to save face. It has no emotions and doesn't get impatient; I dare to repeatedly make mistakes until I pronounce it right.
2	1	3	2	4	3	3	3	3	3	2	2	3	4	3	3	4	4	3	3	3	3	3	2	1	Using translation software to instantly translate difficult content is fast, but it also feels a bit empty. I feel like I am increasingly losing the ability to think independently.	I think AI is more like training wheels. Although it's comfortable to use now, I always worry that without it, I won't be able to speak properly anymore.
2	3	2	2	3	3	3	3	2	4	2	3	3	3	4	3	4	4	3	3	3	3	4	1	3	Using translation software to instantly translate difficult content is fast, but it also feels a bit empty. I feel like I am increasingly losing the ability to think independently.	The machine is very objective and won't have prejudices just because I am a poor student. This allows me to expose my weaknesses.
2	3	2	1	5	3	4	4	4	4	4	4	3	2	2	4	3	5	4	4	5	3	4	3	3	Using translation software to instantly translate difficult content is fast, but it also feels a bit empty. I feel like I am increasingly losing the ability to think independently.
1	4	3	2	3	3	3	3	4	3	2	3	2	3	3	4	3	3	2	1	2	2	4	3	4	I am afraid to speak up in front of foreign teachers, but with a mobile AI language partner, I can boldly try and make mistakes without worrying about being mocked.	I think AI is more like training wheels. Although it's comfortable to use now, I always worry that without it, I won't be able to speak properly anymore.
1	3	1	2	2	3	4	4	3	3	2	4	3	3	2	1	3	3	3	4	3	2	1	3	3	It just feels like a tool helping me to check for omissions and fill in the gaps, but psychologically, I don't feel dependent on it.
1	4	2	3	1	1	1	2	2	4	4	3	3	2	3	4	3	5	4	4	3	4	4	2	3	When doing listening exercises, the intelligent follow-up reading and scoring helped correct long-standing pronunciation issues, greatly boosting my self-confidence.	It lacks the tension of a real context. The quickened heartbeat of talking with a real person cannot be simulated by a machine; I still stammer when actually meeting a foreigner.
2	3	2	2	5	5	5	4	4	2	4	4	5	1	3	2	2	5	5	3	3	5	3	4	3	Using translation software to instantly translate difficult content is fast, but it also feels a bit empty. I feel like I am increasingly losing the ability to think independently.	I think AI is more like training wheels. Although it's comfortable to use now, I always worry that without it, I won't be able to speak properly anymore.
2	4	2	2	3	3	4	5	4	3	3	2	2	3	4	5	4	3	2	2	3	2	3	3	2	AI has been a great help in academic English reading. It helps me summarize the structure of literature, greatly reducing my intimidation when facing voluminous English texts.
1	1	3	3	1	3	2	3	4	3	3	3	3	5	4	4	4	3	3	3	4	2	3	3	2
2	2	1	3	4	5	5	4	5	3	4	4	4	4	4	2	3	2	2	3	3	2	3	4	4	AI has been a great help in academic English reading. It helps me summarize the structure of literature, greatly reducing my intimidation when facing voluminous English texts.
1	4	2	4	4	4	3	3	4	3	4	2	3	3	2	3	3	3	3	2	3	3	3	4	3	When doing listening exercises, the intelligent follow-up reading and scoring helped correct long-standing pronunciation issues, greatly boosting my self-confidence.	The machine is more like a patient dictionary. I can senselessly ask it any silly questions, whereas in front of a teacher, I'd be afraid of looking stupid.
2	3	2	2	3	3	3	3	3	4	5	5	4	2	3	1	2	5	4	4	4	4	4	3	2	I am afraid to speak up in front of foreign teachers, but with a mobile AI language partner, I can boldly try and make mistakes without worrying about being mocked.	The machine is more like a patient dictionary. I can senselessly ask it any silly questions, whereas in front of a teacher, I'd be afraid of looking stupid.
1	4	2	2	4	4	3	4	4	3	3	4	3	3	3	2	3	5	3	3	4	3	2	2	2	Using translation software to instantly translate difficult content is fast, but it also feels a bit empty. I feel like I am increasingly losing the ability to think independently.	The machine is more like a patient dictionary. I can senselessly ask it any silly questions, whereas in front of a teacher, I'd be afraid of looking stupid.
1	1	4	1	3	3	3	4	2	3	3	3	3	5	4	3	4	4	3	5	4	2	3	4	4	It just feels like a tool helping me to check for omissions and fill in the gaps, but psychologically, I don't feel dependent on it.	The machine is very objective and won't have prejudices just because I am a poor student. This allows me to expose my weaknesses.
2	4	1	1	4	2	3	4	4	4	4	3	2	2	2	3	2	3	3	2	3	3	4	4	3	When ChatGPT corrected my essay, it pointed out many grammatical errors, but without the shame of manual grading. I felt very relaxed.	There is absolutely no emotional exchange. An encouraging look from a teacher gives me a greater sense of achievement than the cold 'Well done' from an AI.
2	3	3	3	5	3	4	4	3	3	4	4	3	3	2	3	3	3	4	4	5	2	3	2	2	When ChatGPT corrected my essay, it pointed out many grammatical errors, but without the shame of manual grading. I felt very relaxed.	The machine is very objective and won't have prejudices just because I am a poor student. This allows me to expose my weaknesses.
1	1	1	2	2	4	3	4	3	3	3	2	2	3	3	4	3	5	4	4	4	3	4	3	2	AI has been a great help in academic English reading. It helps me summarize the structure of literature, greatly reducing my intimidation when facing voluminous English texts.
2	1	4	3	4	5	3	5	4	3	3	4	3	5	3	4	4	1	2	3	2	1	2	1	1		The machine is very objective and won't have prejudices just because I am a poor student. This allows me to expose my weaknesses.
2	1	4	2	4	3	3	4	4	3	4	4	5	3	2	2	2	5	4	4	4	4	3	4	2	I am afraid to speak up in front of foreign teachers, but with a mobile AI language partner, I can boldly try and make mistakes without worrying about being mocked.	It lacks the tension of a real context. The quickened heartbeat of talking with a real person cannot be simulated by a machine; I still stammer when actually meeting a foreigner.
2	4	2	1	3	4	3	5	4	3	3	3	3	4	2	3	2	1	3	2	1	3	3	3	3	AI has been a great help in academic English reading. It helps me summarize the structure of literature, greatly reducing my intimidation when facing voluminous English texts.	The machine is more like a patient dictionary. I can senselessly ask it any silly questions, whereas in front of a teacher, I'd be afraid of looking stupid.
2	3	4	3	2	3	3	3	3	4	2	3	3	2	4	2	3	4	2	2	3	3	2	2	4		Practicing with a machine means I don't have to save face. It has no emotions and doesn't get impatient; I dare to repeatedly make mistakes until I pronounce it right.
2	4	1	1	3	4	5	4	5	4	5	3	4	3	1	2	2	4	3	2	3	4	4	3	2	Using translation software to instantly translate difficult content is fast, but it also feels a bit empty. I feel like I am increasingly losing the ability to think independently.	It's very convenient, but deep down, I actually somewhat resist this mechanical interaction. I prefer the atmosphere of discussing with classmates in class.
2	2	1	2	3	3	5	5	5	4	3	3	4	2	2	1	2	3	3	4	4	2	4	4	3		The machine is more like a patient dictionary. I can senselessly ask it any silly questions, whereas in front of a teacher, I'd be afraid of looking stupid.
2	4	2	2	4	3	4	4	4	4	3	4	3	3	4	3	3	4	3	2	5	2	2	3	4	AI has been a great help in academic English reading. It helps me summarize the structure of literature, greatly reducing my intimidation when facing voluminous English texts.
2	2	2	4	2	2	3	3	3	3	3	4	3	4	4	4	3	3	2	3	3	3	2	3	3	Using translation software to instantly translate difficult content is fast, but it also feels a bit empty. I feel like I am increasingly losing the ability to think independently.	It's very convenient, but deep down, I actually somewhat resist this mechanical interaction. I prefer the atmosphere of discussing with classmates in class.
2	1	2	2	3	4	3	5	5	4	4	5	5	3	3	3	3	5	5	5	3	5	5	4	4	When ChatGPT corrected my essay, it pointed out many grammatical errors, but without the shame of manual grading. I felt very relaxed.	It's very convenient, but deep down, I actually somewhat resist this mechanical interaction. I prefer the atmosphere of discussing with classmates in class.
2	1	2	2	4	5	5	2	3	2	3	5	2	2	2	3	1	4	5	5	5	4	4	4	4
2	4	2	3	4	3	3	4	3	3	3	4	5	4	4	3	4	2	4	3	3	3	3	3	2	I rely too much on vocabulary apps. Although clearing the progress bar feels great, when it comes to real conversations, I don't know what to say, which creates a huge sense of gap.
1	2	3	3	3	2	3	2	4	4	2	3	3	3	3	3	2	3	3	2	3	3	4	2	3	I rely too much on vocabulary apps. Although clearing the progress bar feels great, when it comes to real conversations, I don't know what to say, which creates a huge sense of gap.
2	1	1	3	3	4	4	3	4	4	3	4	4	3	3	2	3	4	4	5	5	4	3	2	4	When doing listening exercises, the intelligent follow-up reading and scoring helped correct long-standing pronunciation issues, greatly boosting my self-confidence.	The machine is more like a patient dictionary. I can senselessly ask it any silly questions, whereas in front of a teacher, I'd be afraid of looking stupid.
2	1	1	2	4	5	4	4	4	5	5	4	5	4	1	1	3	5	4	5	5	3	3	3	4	It just feels like a tool helping me to check for omissions and fill in the gaps, but psychologically, I don't feel dependent on it.
1	1	2	4	5	4	4	4	3	2	3	4	4	2	3	3	3	4	4	3	3	3	4	3	2	I rely too much on vocabulary apps. Although clearing the progress bar feels great, when it comes to real conversations, I don't know what to say, which creates a huge sense of gap.	The machine is more like a patient dictionary. I can senselessly ask it any silly questions, whereas in front of a teacher, I'd be afraid of looking stupid.
1	4	2	3	3	2	3	4	3	3	4	3	3	5	3	5	3	5	5	3	3	4	3	4	4	Sometimes I rely too much on the answers provided by AI and become too lazy to use a dictionary. If there's no power or internet, I get extremely anxious.
2	2	1	2	4	4	3	3	3	5	5	5	4	4	2	2	4	5	4	3	5	4	3	4	3	Sometimes I rely too much on the answers provided by AI and become too lazy to use a dictionary. If there's no power or internet, I get extremely anxious.	It's very convenient, but deep down, I actually somewhat resist this mechanical interaction. I prefer the atmosphere of discussing with classmates in class.
2	3	1	2	5	5	5	5	5	4	5	5	3	4	3	4	2	4	4	4	4	4	2	4	4	Using translation software to instantly translate difficult content is fast, but it also feels a bit empty. I feel like I am increasingly losing the ability to think independently.	I think AI is more like training wheels. Although it's comfortable to use now, I always worry that without it, I won't be able to speak properly anymore.
1	4	3	4	3	3	3	3	3	3	2	2	3	3	4	5	5	3	4	4	3	2	2	2	3
1	2	1	3	5	4	3	4	3	4	3	3	4	3	4	2	5	3	3	3	2	4	2	4	3	I rely too much on vocabulary apps. Although clearing the progress bar feels great, when it comes to real conversations, I don't know what to say, which creates a huge sense of gap.
2	4	4	3	3	4	3	4	2	4	4	5	5	4	2	2	3	4	4	3	3	3	4	3	3	It just feels like a tool helping me to check for omissions and fill in the gaps, but psychologically, I don't feel dependent on it.	It's very convenient, but deep down, I actually somewhat resist this mechanical interaction. I prefer the atmosphere of discussing with classmates in class.
1	2	1	3	5	5	5	5	5	5	4	5	5	2	4	5	3	3	5	5	4	4	2	3	3	It just feels like a tool helping me to check for omissions and fill in the gaps, but psychologically, I don't feel dependent on it.	I think AI is more like training wheels. Although it's comfortable to use now, I always worry that without it, I won't be able to speak properly anymore.
2	4	1	2	3	4	3	3	4	3	3	3	4	2	3	2	3	3	2	3	4	2	4	2	2	Sometimes I rely too much on the answers provided by AI and become too lazy to use a dictionary. If there's no power or internet, I get extremely anxious.
2	1	2	2	4	3	2	3	3	3	4	4	3	2	4	3	2	3	4	4	3	3	2	3	4		I think AI is more like training wheels. Although it's comfortable to use now, I always worry that without it, I won't be able to speak properly anymore.
2	3	4	2	5	5	3	4	4	2	3	1	3	4	5	4	5	3	4	3	3	3	4	2	2	When doing listening exercises, the intelligent follow-up reading and scoring helped correct long-standing pronunciation issues, greatly boosting my self-confidence.	There is absolutely no emotional exchange. An encouraging look from a teacher gives me a greater sense of achievement than the cold 'Well done' from an AI.
1	3	3	2	5	3	3	4	3	2	3	3	4	4	2	3	3	5	3	3	3	4	3	3	2	Sometimes I rely too much on the answers provided by AI and become too lazy to use a dictionary. If there's no power or internet, I get extremely anxious.
1	1	2	1	5	4	3	4	3	3	3	4	4	2	1	3	2	4	4	5	5	4	5	5	4		I think AI is more like training wheels. Although it's comfortable to use now, I always worry that without it, I won't be able to speak properly anymore.
2	2	1	2	5	5	5	5	5	3	2	3	4	2	3	3	2	3	3	3	2	1	3	3	3		It's very convenient, but deep down, I actually somewhat resist this mechanical interaction. I prefer the atmosphere of discussing with classmates in class.
2	2	2	3	4	5	5	4	4	3	2	1	3	5	4	5	3	4	4	5	4	3	1	2	3	Sometimes I rely too much on the answers provided by AI and become too lazy to use a dictionary. If there's no power or internet, I get extremely anxious.
1	1	1	2	3	4	3	4	4	2	2	3	5	3	2	4	3	4	3	3	3	4	2	1	2		The machine is very objective and won't have prejudices just because I am a poor student. This allows me to expose my weaknesses.
1	2	3	1	4	3	2	3	2	4	3	3	3	4	3	4	4	4	4	3	4	4	3	3	3	It just feels like a tool helping me to check for omissions and fill in the gaps, but psychologically, I don't feel dependent on it.	There is absolutely no emotional exchange. An encouraging look from a teacher gives me a greater sense of achievement than the cold 'Well done' from an AI.
2	4	3	3	4	4	3	3	5	4	2	4	2	3	3	3	3	4	5	4	4	3	2	4	2	When doing listening exercises, the intelligent follow-up reading and scoring helped correct long-standing pronunciation issues, greatly boosting my self-confidence.
2	2	2	3	4	3	4	3	5	4	3	3	3	1	4	2	2	4	5	5	4	1	3	3	3
2	2	1	2	3	3	3	2	3	4	3	3	4	2	2	2	1	3	3	4	4	3	4	3	2	Sometimes I rely too much on the answers provided by AI and become too lazy to use a dictionary. If there's no power or internet, I get extremely anxious.	The machine is very objective and won't have prejudices just because I am a poor student. This allows me to expose my weaknesses.
1	1	3	3	4	5	5	4	4	4	3	2	2	3	3	2	3	4	5	3	4	3	1	2	4	Using translation software to instantly translate difficult content is fast, but it also feels a bit empty. I feel like I am increasingly losing the ability to think independently.	I think AI is more like training wheels. Although it's comfortable to use now, I always worry that without it, I won't be able to speak properly anymore.
1	1	3	3	5	5	4	5	5	3	4	5	5	2	1	2	1	3	5	4	4	3	3	4	3	It just feels like a tool helping me to check for omissions and fill in the gaps, but psychologically, I don't feel dependent on it.	Practicing with a machine means I don't have to save face. It has no emotions and doesn't get impatient; I dare to repeatedly make mistakes until I pronounce it right.
1	2	4	2	3	3	2	3	3	3	3	3	4	3	3	4	4	4	4	3	3	2	2	2	3		It's very convenient, but deep down, I actually somewhat resist this mechanical interaction. I prefer the atmosphere of discussing with classmates in class.
1	4	2	2	4	3	4	4	3	3	3	3	5	3	3	2	2	2	3	3	4	3	3	2	3	AI has been a great help in academic English reading. It helps me summarize the structure of literature, greatly reducing my intimidation when facing voluminous English texts.	The machine is more like a patient dictionary. I can senselessly ask it any silly questions, whereas in front of a teacher, I'd be afraid of looking stupid.
2	4	3	2	3	3	3	3	3	3	2	3	3	3	3	4	3	5	4	4	4	2	2	2	3	Using translation software to instantly translate difficult content is fast, but it also feels a bit empty. I feel like I am increasingly losing the ability to think independently.	It lacks the tension of a real context. The quickened heartbeat of talking with a real person cannot be simulated by a machine; I still stammer when actually meeting a foreigner.
2	2	1	3	2	2	4	3	3	4	2	3	3	3	3	4	4	4	4	3	3	5	3	4	4	When doing listening exercises, the intelligent follow-up reading and scoring helped correct long-standing pronunciation issues, greatly boosting my self-confidence.	I think AI is more like training wheels. Although it's comfortable to use now, I always worry that without it, I won't be able to speak properly anymore.
1	2	2	2	4	5	2	4	4	3	4	3	2	3	3	4	4	3	4	3	4	5	4	4	4		It lacks the tension of a real context. The quickened heartbeat of talking with a real person cannot be simulated by a machine; I still stammer when actually meeting a foreigner.
2	2	3	2	5	4	4	4	3	2	4	4	5	3	4	3	4	4	4	2	3	4	5	4	4		It's very convenient, but deep down, I actually somewhat resist this mechanical interaction. I prefer the atmosphere of discussing with classmates in class.
2	3	4	3	3	1	5	3	3	3	3	3	3	3	2	3	3	4	4	5	3	3	5	2	2	I am afraid to speak up in front of foreign teachers, but with a mobile AI language partner, I can boldly try and make mistakes without worrying about being mocked.	It's very convenient, but deep down, I actually somewhat resist this mechanical interaction. I prefer the atmosphere of discussing with classmates in class.
2	3	2	1	4	4	4	4	4	3	3	2	3	2	3	2	3	4	4	4	4	3	3	3	2		It lacks the tension of a real context. The quickened heartbeat of talking with a real person cannot be simulated by a machine; I still stammer when actually meeting a foreigner.
2	3	3	1	2	3	3	3	4	4	4	5	3	1	2	3	3	5	5	5	5	4	3	4	3
2	1	3	2	3	3	3	4	3	3	4	3	3	4	4	3	4	2	3	3	4	4	4	2	4	I rely too much on vocabulary apps. Although clearing the progress bar feels great, when it comes to real conversations, I don't know what to say, which creates a huge sense of gap.
2	4	2	1	4	4	4	4	3	4	4	4	3	2	1	3	3	4	5	3	4	4	4	3	3		Practicing with a machine means I don't have to save face. It has no emotions and doesn't get impatient; I dare to repeatedly make mistakes until I pronounce it right.
1	1	4	3	5	5	4	3	4	3	5	5	3	2	4	1	3	5	5	5	5	4	4	4	5		The machine is more like a patient dictionary. I can senselessly ask it any silly questions, whereas in front of a teacher, I'd be afraid of looking stupid.
1	2	3	3	4	5	4	4	4	3	4	4	4	4	3	3	2	4	5	5	5	4	4	3	4	Sometimes I rely too much on the answers provided by AI and become too lazy to use a dictionary. If there's no power or internet, I get extremely anxious.	It's very convenient, but deep down, I actually somewhat resist this mechanical interaction. I prefer the atmosphere of discussing with classmates in class.
2	4	3	2	3	3	2	2	4	4	4	4	3	3	2	3	3	2	4	3	3	3	2	3	2		The machine is very objective and won't have prejudices just because I am a poor student. This allows me to expose my weaknesses.
2	2	2	1	5	4	5	4	3	2	3	3	5	1	1	3	2	3	4	4	3	3	3	3	3	Using translation software to instantly translate difficult content is fast, but it also feels a bit empty. I feel like I am increasingly losing the ability to think independently.	It lacks the tension of a real context. The quickened heartbeat of talking with a real person cannot be simulated by a machine; I still stammer when actually meeting a foreigner.
1	1	2	1	5	5	5	5	4	4	4	2	3	3	3	4	2	3	5	4	3	4	3	4	3
2	1	4	4	4	4	4	3	4	2	3	3	4	2	3	3	3	3	4	4	4	4	4	2	4	I rely too much on vocabulary apps. Although clearing the progress bar feels great, when it comes to real conversations, I don't know what to say, which creates a huge sense of gap.	The machine is very objective and won't have prejudices just because I am a poor student. This allows me to expose my weaknesses.
1	2	2	3	3	3	4	4	5	4	3	2	2	4	2	5	2	3	4	3	4	3	3	2	2	Using translation software to instantly translate difficult content is fast, but it also feels a bit empty. I feel like I am increasingly losing the ability to think independently.	It's very convenient, but deep down, I actually somewhat resist this mechanical interaction. I prefer the atmosphere of discussing with classmates in class.
2	1	1	2	4	5	4	3	4	3	4	3	3	2	2	2	1	4	3	4	4	3	4	2	4
2	2	4	2	3	4	3	4	3	3	3	2	3	4	4	1	3	4	4	3	4	3	4	3	3	I rely too much on vocabulary apps. Although clearing the progress bar feels great, when it comes to real conversations, I don't know what to say, which creates a huge sense of gap.	The machine is very objective and won't have prejudices just because I am a poor student. This allows me to expose my weaknesses.
2	2	4	2	3	5	3	3	4	4	4	4	3	3	2	2	3	5	4	3	2	3	4	4	3		The machine is very objective and won't have prejudices just because I am a poor student. This allows me to expose my weaknesses.
2	4	2	1	4	5	4	4	4	4	5	5	4	2	2	1	2	4	3	3	4	3	4	2	3		It's very convenient, but deep down, I actually somewhat resist this mechanical interaction. I prefer the atmosphere of discussing with classmates in class.
2	1	1	4	4	4	4	4	3	4	3	4	3	3	4	2	3	5	4	4	5	3	5	3	4	AI has been a great help in academic English reading. It helps me summarize the structure of literature, greatly reducing my intimidation when facing voluminous English texts.	I think AI is more like training wheels. Although it's comfortable to use now, I always worry that without it, I won't be able to speak properly anymore.
1	3	3	3	2	4	4	4	3	3	2	3	2	3	4	4	2	4	3	4	3	2	1	4	2
2	2	1	3	3	3	3	4	5	4	3	3	4	4	4	3	4	4	4	4	4	3	3	2	4	AI has been a great help in academic English reading. It helps me summarize the structure of literature, greatly reducing my intimidation when facing voluminous English texts.	It lacks the tension of a real context. The quickened heartbeat of talking with a real person cannot be simulated by a machine; I still stammer when actually meeting a foreigner.
1	2	2	2	2	3	4	2	3	4	3	3	3	3	3	3	3	2	3	3	4	3	3	5	4	I am afraid to speak up in front of foreign teachers, but with a mobile AI language partner, I can boldly try and make mistakes without worrying about being mocked.	The machine is more like a patient dictionary. I can senselessly ask it any silly questions, whereas in front of a teacher, I'd be afraid of looking stupid.
2	1	1	2	3	3	2	3	4	2	5	2	3	4	3	4	4	5	3	4	3	4	3	3	3
2	3	3	2	4	3	4	5	4	3	4	4	4	5	4	3	4	3	4	3	4	2	2	2	2	When doing listening exercises, the intelligent follow-up reading and scoring helped correct long-standing pronunciation issues, greatly boosting my self-confidence.	There is absolutely no emotional exchange. An encouraging look from a teacher gives me a greater sense of achievement than the cold 'Well done' from an AI.
2	3	1	2	5	4	5	4	4	5	3	4	4	3	2	1	3	3	3	4	3	4	4	4	4	When ChatGPT corrected my essay, it pointed out many grammatical errors, but without the shame of manual grading. I felt very relaxed.
2	1	3	2	5	2	4	2	4	5	3	4	4	4	2	4	4	4	5	5	5	3	3	4	3	I am afraid to speak up in front of foreign teachers, but with a mobile AI language partner, I can boldly try and make mistakes without worrying about being mocked.	It's very convenient, but deep down, I actually somewhat resist this mechanical interaction. I prefer the atmosphere of discussing with classmates in class.
2	4	3	1	5	3	5	5	5	3	3	5	4	3	2	1	1	4	4	4	4	5	4	3	3	I rely too much on vocabulary apps. Although clearing the progress bar feels great, when it comes to real conversations, I don't know what to say, which creates a huge sense of gap.
1	4	2	1	4	3	4	3	4	4	4	4	4	3	2	3	4	4	4	4	3	3	3	3	3	Sometimes I rely too much on the answers provided by AI and become too lazy to use a dictionary. If there's no power or internet, I get extremely anxious.	It's very convenient, but deep down, I actually somewhat resist this mechanical interaction. I prefer the atmosphere of discussing with classmates in class.
2	1	1	2	4	3	3	4	4	2	2	1	3	3	4	5	5	4	2	3	4	2	2	3	2	When doing listening exercises, the intelligent follow-up reading and scoring helped correct long-standing pronunciation issues, greatly boosting my self-confidence.	It lacks the tension of a real context. The quickened heartbeat of talking with a real person cannot be simulated by a machine; I still stammer when actually meeting a foreigner.
1	3	1	4	4	4	3	4	4	3	3	3	4	4	3	3	2	4	4	3	4	3	3	3	3	When doing listening exercises, the intelligent follow-up reading and scoring helped correct long-standing pronunciation issues, greatly boosting my self-confidence.	The machine is more like a patient dictionary. I can senselessly ask it any silly questions, whereas in front of a teacher, I'd be afraid of looking stupid.
1	2	2	4	4	3	4	4	3	3	3	4	3	5	4	5	3	4	3	2	4	3	3	3	1		The machine is more like a patient dictionary. I can senselessly ask it any silly questions, whereas in front of a teacher, I'd be afraid of looking stupid.
1	1	2	1	2	3	3	5	3	3	4	4	4	4	4	5	4	4	4	4	4	4	3	3	3	I rely too much on vocabulary apps. Although clearing the progress bar feels great, when it comes to real conversations, I don't know what to say, which creates a huge sense of gap.
2	2	3	1	5	5	4	3	3	4	3	3	2	3	4	3	4	4	4	5	4	3	3	4	3	I rely too much on vocabulary apps. Although clearing the progress bar feels great, when it comes to real conversations, I don't know what to say, which creates a huge sense of gap.	The machine is more like a patient dictionary. I can senselessly ask it any silly questions, whereas in front of a teacher, I'd be afraid of looking stupid.
2	4	1	2	5	4	3	3	5	3	3	4	3	4	3	2	2	3	4	3	4	3	2	2	2	I am afraid to speak up in front of foreign teachers, but with a mobile AI language partner, I can boldly try and make mistakes without worrying about being mocked.	It's very convenient, but deep down, I actually somewhat resist this mechanical interaction. I prefer the atmosphere of discussing with classmates in class.
1	2	3	3	3	3	4	3	4	1	2	4	3	2	1	2	2	4	4	4	4	3	3	3	3	It just feels like a tool helping me to check for omissions and fill in the gaps, but psychologically, I don't feel dependent on it.	The machine is very objective and won't have prejudices just because I am a poor student. This allows me to expose my weaknesses.
1	4	3	4	3	4	5	5	3	5	4	4	4	3	1	4	2	4	5	4	4	3	4	4	4
2	3	2	3	4	5	5	4	4	5	5	4	5	2	3	3	3	4	4	5	4	4	3	3	2	It just feels like a tool helping me to check for omissions and fill in the gaps, but psychologically, I don't feel dependent on it.	It's very convenient, but deep down, I actually somewhat resist this mechanical interaction. I prefer the atmosphere of discussing with classmates in class.
2	1	2	3	3	2	3	3	3	4	5	3	4	4	5	5	4	3	2	4	4	3	3	4	3		It lacks the tension of a real context. The quickened heartbeat of talking with a real person cannot be simulated by a machine; I still stammer when actually meeting a foreigner.
2	1	4	2	4	3	2	4	4	4	4	3	4	3	2	3	3	3	4	4	4	3	4	4	3		It's very convenient, but deep down, I actually somewhat resist this mechanical interaction. I prefer the atmosphere of discussing with classmates in class.
2	3	3	1	3	3	4	3	3	3	4	4	2	3	2	2	2	3	4	4	4	3	3	3	2	AI has been a great help in academic English reading. It helps me summarize the structure of literature, greatly reducing my intimidation when facing voluminous English texts.	The machine is more like a patient dictionary. I can senselessly ask it any silly questions, whereas in front of a teacher, I'd be afraid of looking stupid.
2	2	4	1	5	4	5	5	5	2	3	4	2	3	3	2	2	1	3	3	2	2	2	3	2		Practicing with a machine means I don't have to save face. It has no emotions and doesn't get impatient; I dare to repeatedly make mistakes until I pronounce it right.
2	1	2	3	4	5	4	3	4	5	5	5	5	2	2	3	3	5	5	5	5	3	3	4	4	It just feels like a tool helping me to check for omissions and fill in the gaps, but psychologically, I don't feel dependent on it.	It lacks the tension of a real context. The quickened heartbeat of talking with a real person cannot be simulated by a machine; I still stammer when actually meeting a foreigner.
2	3	4	1	4	4	2	5	4	4	4	5	4	4	4	3	3	5	5	5	5	4	3	4	4		It's very convenient, but deep down, I actually somewhat resist this mechanical interaction. I prefer the atmosphere of discussing with classmates in class.
2	4	1	3	3	3	3	1	2	2	4	4	4	3	4	2	3	4	4	3	4	3	3	3	4		The machine is very objective and won't have prejudices just because I am a poor student. This allows me to expose my weaknesses.
2	3	2	3	4	4	5	4	3	4	5	4	4	2	3	2	2	5	5	5	4	3	5	3	3	I am afraid to speak up in front of foreign teachers, but with a mobile AI language partner, I can boldly try and make mistakes without worrying about being mocked.	Practicing with a machine means I don't have to save face. It has no emotions and doesn't get impatient; I dare to repeatedly make mistakes until I pronounce it right.
2	1	2	1	2	3	1	2	2	3	2	3	3	3	3	3	2	2	3	4	3	4	4	4	3	Sometimes I rely too much on the answers provided by AI and become too lazy to use a dictionary. If there's no power or internet, I get extremely anxious.	There is absolutely no emotional exchange. An encouraging look from a teacher gives me a greater sense of achievement than the cold 'Well done' from an AI.
2	1	2	4	3	3	3	4	2	4	3	2	3	2	2	2	3	4	3	3	4	3	5	4	3	Sometimes I rely too much on the answers provided by AI and become too lazy to use a dictionary. If there's no power or internet, I get extremely anxious.
1	4	3	2	4	5	4	3	4	3	4	3	3	2	3	3	3	4	4	4	4	4	3	2	4	When ChatGPT corrected my essay, it pointed out many grammatical errors, but without the shame of manual grading. I felt very relaxed.	It lacks the tension of a real context. The quickened heartbeat of talking with a real person cannot be simulated by a machine; I still stammer when actually meeting a foreigner.
2	4	1	4	2	2	2	3	3	2	2	3	2	5	4	4	3	4	3	2	4	3	2	2	1	AI has been a great help in academic English reading. It helps me summarize the structure of literature, greatly reducing my intimidation when facing voluminous English texts.	I think AI is more like training wheels. Although it's comfortable to use now, I always worry that without it, I won't be able to speak properly anymore.
2	2	4	4	3	4	3	4	2	5	5	4	4	3	3	1	3	4	4	3	4	3	3	3	2		The machine is more like a patient dictionary. I can senselessly ask it any silly questions, whereas in front of a teacher, I'd be afraid of looking stupid.
2	4	3	2	2	4	4	3	2	2	1	1	3	4	4	3	3	4	4	3	4	4	3	3	3	I am afraid to speak up in front of foreign teachers, but with a mobile AI language partner, I can boldly try and make mistakes without worrying about being mocked.	There is absolutely no emotional exchange. An encouraging look from a teacher gives me a greater sense of achievement than the cold 'Well done' from an AI.
2	1	4	2	3	3	3	3	3	2	4	1	3	3	4	3	4	3	4	4	4	2	2	2	3	Using translation software to instantly translate difficult content is fast, but it also feels a bit empty. I feel like I am increasingly losing the ability to think independently.
2	1	1	1	4	4	3	4	3	4	3	3	3	4	5	5	4	4	5	4	4	4	2	4	4		It's very convenient, but deep down, I actually somewhat resist this mechanical interaction. I prefer the atmosphere of discussing with classmates in class.
1	1	3	3	5	5	3	4	5	4	5	4	4	3	2	2	1	3	3	4	4	4	3	4	3	When doing listening exercises, the intelligent follow-up reading and scoring helped correct long-standing pronunciation issues, greatly boosting my self-confidence.	It lacks the tension of a real context. The quickened heartbeat of talking with a real person cannot be simulated by a machine; I still stammer when actually meeting a foreigner.
1	1	2	2	4	4	5	5	4	4	3	3	5	4	3	2	2	5	4	5	2	3	4	2	4	When ChatGPT corrected my essay, it pointed out many grammatical errors, but without the shame of manual grading. I felt very relaxed.
2	4	3	4	5	3	5	3	4	4	3	4	4	3	3	4	5	3	3	4	3	4	4	2	2	Using translation software to instantly translate difficult content is fast, but it also feels a bit empty. I feel like I am increasingly losing the ability to think independently.	Practicing with a machine means I don't have to save face. It has no emotions and doesn't get impatient; I dare to repeatedly make mistakes until I pronounce it right.
2	2	3	2	4	5	3	3	3	2	3	3	3	3	4	3	4	3	4	3	4	3	2	3	1	I rely too much on vocabulary apps. Although clearing the progress bar feels great, when it comes to real conversations, I don't know what to say, which creates a huge sense of gap.
2	1	1	3	4	4	4	4	4	3	3	4	4	3	3	2	3	3	4	3	4	4	4	4	4	I rely too much on vocabulary apps. Although clearing the progress bar feels great, when it comes to real conversations, I don't know what to say, which creates a huge sense of gap.	It lacks the tension of a real context. The quickened heartbeat of talking with a real person cannot be simulated by a machine; I still stammer when actually meeting a foreigner.
2	4	1	4	2	3	2	2	3	3	2	1	4	5	4	4	4	4	4	4	4	4	3	3	3	AI has been a great help in academic English reading. It helps me summarize the structure of literature, greatly reducing my intimidation when facing voluminous English texts.	The machine is more like a patient dictionary. I can senselessly ask it any silly questions, whereas in front of a teacher, I'd be afraid of looking stupid.
2	4	3	3	1	4	2	4	3	3	2	2	4	3	5	3	4	5	5	4	5	4	4	5	4	When doing listening exercises, the intelligent follow-up reading and scoring helped correct long-standing pronunciation issues, greatly boosting my self-confidence.	The machine is very objective and won't have prejudices just because I am a poor student. This allows me to expose my weaknesses.
2	1	3	1	4	3	3	4	4	3	2	2	3	3	2	1	3	3	2	2	2	3	4	3	3		The machine is very objective and won't have prejudices just because I am a poor student. This allows me to expose my weaknesses.
1	3	1	2	4	3	2	5	4	4	5	4	5	4	3	4	3	3	4	3	4	3	2	4	2	When ChatGPT corrected my essay, it pointed out many grammatical errors, but without the shame of manual grading. I felt very relaxed.
2	3	2	2	5	5	4	3	5	5	5	5	4	4	3	4	3	4	5	3	5	4	3	3	3	I am afraid to speak up in front of foreign teachers, but with a mobile AI language partner, I can boldly try and make mistakes without worrying about being mocked.	It lacks the tension of a real context. The quickened heartbeat of talking with a real person cannot be simulated by a machine; I still stammer when actually meeting a foreigner.
2	3	2	1	4	3	4	5	4	4	4	4	3	3	4	3	4	5	4	5	3	3	4	4	4
2	3	3	2	4	4	4	5	4	5	5	4	5	1	2	2	2	3	4	5	5	4	4	3	2		I think AI is more like training wheels. Although it's comfortable to use now, I always worry that without it, I won't be able to speak properly anymore.
1	1	1	2	2	4	4	3	4	3	3	3	3	2	3	3	4	3	2	3	4	4	3	4	3	I rely too much on vocabulary apps. Although clearing the progress bar feels great, when it comes to real conversations, I don't know what to say, which creates a huge sense of gap.	It's very convenient, but deep down, I actually somewhat resist this mechanical interaction. I prefer the atmosphere of discussing with classmates in class.
1	2	3	3	3	3	4	5	3	2	1	2	2	3	2	3	2	3	2	2	2	3	2	3	3	It just feels like a tool helping me to check for omissions and fill in the gaps, but psychologically, I don't feel dependent on it.	Practicing with a machine means I don't have to save face. It has no emotions and doesn't get impatient; I dare to repeatedly make mistakes until I pronounce it right.
1	4	3	2	4	2	4	3	4	3	2	4	4	4	3	3	5	4	4	5	4	3	2	4	3	When doing listening exercises, the intelligent follow-up reading and scoring helped correct long-standing pronunciation issues, greatly boosting my self-confidence.	It's very convenient, but deep down, I actually somewhat resist this mechanical interaction. I prefer the atmosphere of discussing with classmates in class.
2	4	3	3	5	5	5	3	4	3	4	3	2	3	3	3	2	4	4	3	4	3	3	3	4	I am afraid to speak up in front of foreign teachers, but with a mobile AI language partner, I can boldly try and make mistakes without worrying about being mocked.	The machine is more like a patient dictionary. I can senselessly ask it any silly questions, whereas in front of a teacher, I'd be afraid of looking stupid.
2	1	4	1	4	4	4	4	3	4	4	4	3	1	2	1	2	4	3	4	3	3	5	4	5	Using translation software to instantly translate difficult content is fast, but it also feels a bit empty. I feel like I am increasingly losing the ability to think independently.	I think AI is more like training wheels. Although it's comfortable to use now, I always worry that without it, I won't be able to speak properly anymore.
2	1	2	1	4	5	4	4	5	4	5	4	4	3	3	2	3	3	3	5	4	3	4	3	2	When ChatGPT corrected my essay, it pointed out many grammatical errors, but without the shame of manual grading. I felt very relaxed.
1	4	2	1	4	3	3	3	2	4	4	4	3	3	3	3	2	3	4	3	5	3	3	2	3	When doing listening exercises, the intelligent follow-up reading and scoring helped correct long-standing pronunciation issues, greatly boosting my self-confidence.	The machine is more like a patient dictionary. I can senselessly ask it any silly questions, whereas in front of a teacher, I'd be afraid of looking stupid.
1	2	1	2	4	3	5	4	4	4	4	3	4	4	3	3	3	3	4	4	3	2	4	1	3	When ChatGPT corrected my essay, it pointed out many grammatical errors, but without the shame of manual grading. I felt very relaxed.
1	2	2	2	5	5	5	5	5	4	4	4	4	2	2	3	3	4	5	5	5	4	5	4	5	I am afraid to speak up in front of foreign teachers, but with a mobile AI language partner, I can boldly try and make mistakes without worrying about being mocked.	The machine is more like a patient dictionary. I can senselessly ask it any silly questions, whereas in front of a teacher, I'd be afraid of looking stupid.
1	2	1	3	4	4	5	4	5	3	2	3	3	3	3	4	3	4	3	3	3	3	2	4	2	When ChatGPT corrected my essay, it pointed out many grammatical errors, but without the shame of manual grading. I felt very relaxed.
2	2	4	4	5	3	5	4	5	4	4	3	4	4	3	2	4	4	4	5	4	4	3	5	3		Practicing with a machine means I don't have to save face. It has no emotions and doesn't get impatient; I dare to repeatedly make mistakes until I pronounce it right.
2	2	4	2	4	5	3	4	3	3	3	1	3	2	3	2	2	4	4	3	4	3	4	3	3	When doing listening exercises, the intelligent follow-up reading and scoring helped correct long-standing pronunciation issues, greatly boosting my self-confidence.	I think AI is more like training wheels. Although it's comfortable to use now, I always worry that without it, I won't be able to speak properly anymore.
1	2	2	1	3	3	2	3	3	3	2	3	2	2	3	3	5	4	3	4	4	2	1	3	3	It just feels like a tool helping me to check for omissions and fill in the gaps, but psychologically, I don't feel dependent on it.	Practicing with a machine means I don't have to save face. It has no emotions and doesn't get impatient; I dare to repeatedly make mistakes until I pronounce it right.
1	1	2	2	4	3	5	4	3	4	3	4	4	4	3	4	3	5	4	5	4	4	5	3	5		There is absolutely no emotional exchange. An encouraging look from a teacher gives me a greater sense of achievement than the cold 'Well done' from an AI.
1	4	1	3	4	4	3	3	3	4	3	4	4	3	3	2	3	4	3	3	3	2	3	4	2	I rely too much on vocabulary apps. Although clearing the progress bar feels great, when it comes to real conversations, I don't know what to say, which creates a huge sense of gap.	It lacks the tension of a real context. The quickened heartbeat of talking with a real person cannot be simulated by a machine; I still stammer when actually meeting a foreigner.
1	4	4	3	5	3	4	3	3	2	3	3	5	4	5	3	3	3	5	5	5	4	3	4	3	It just feels like a tool helping me to check for omissions and fill in the gaps, but psychologically, I don't feel dependent on it.
2	4	4	3	4	4	4	5	5	3	3	3	4	3	4	4	4	4	4	4	4	2	3	3	2	Using translation software to instantly translate difficult content is fast, but it also feels a bit empty. I feel like I am increasingly losing the ability to think independently.	It lacks the tension of a real context. The quickened heartbeat of talking with a real person cannot be simulated by a machine; I still stammer when actually meeting a foreigner.
2	4	2	1	4	3	4	4	4	3	2	2	2	3	2	2	2	5	4	5	4	2	2	2	2		It's very convenient, but deep down, I actually somewhat resist this mechanical interaction. I prefer the atmosphere of discussing with classmates in class.
2	3	3	1	5	5	4	5	5	2	3	3	2	4	5	4	4	2	3	3	3	3	4	3	5		Practicing with a machine means I don't have to save face. It has no emotions and doesn't get impatient; I dare to repeatedly make mistakes until I pronounce it right.
2	1	2	1	4	2	2	3	3	3	3	4	2	2	3	4	4	4	4	4	5	3	3	3	4	When doing listening exercises, the intelligent follow-up reading and scoring helped correct long-standing pronunciation issues, greatly boosting my self-confidence.
1	1	1	3	3	4	3	4	3	3	3	4	3	5	5	4	5	5	5	5	5	3	3	5	4		The machine is more like a patient dictionary. I can senselessly ask it any silly questions, whereas in front of a teacher, I'd be afraid of looking stupid.
1	1	1	2	2	5	5	4	3	3	2	3	4	3	3	2	3	3	4	2	3	4	3	3	4	When ChatGPT corrected my essay, it pointed out many grammatical errors, but without the shame of manual grading. I felt very relaxed.
1	2	3	3	5	4	5	3	4	3	3	3	3	3	4	5	3	4	4	3	4	1	2	1	3	I am afraid to speak up in front of foreign teachers, but with a mobile AI language partner, I can boldly try and make mistakes without worrying about being mocked.
2	2	1	2	5	5	5	3	4	5	5	5	5	2	3	2	2	5	5	5	5	4	3	3	2	AI has been a great help in academic English reading. It helps me summarize the structure of literature, greatly reducing my intimidation when facing voluminous English texts.
2	4	1	2	3	3	3	4	5	4	4	2	4	2	3	3	3	4	4	4	3	3	2	2	2
2	2	1	2	4	4	4	4	5	5	4	4	3	3	3	4	2	5	5	5	5	3	4	3	4	When doing listening exercises, the intelligent follow-up reading and scoring helped correct long-standing pronunciation issues, greatly boosting my self-confidence.	The machine is very objective and won't have prejudices just because I am a poor student. This allows me to expose my weaknesses.
1	2	2	3	5	5	4	5	5	4	5	5	5	3	2	3	2	4	5	4	4	3	3	4	4	Sometimes I rely too much on the answers provided by AI and become too lazy to use a dictionary. If there's no power or internet, I get extremely anxious.	I think AI is more like training wheels. Although it's comfortable to use now, I always worry that without it, I won't be able to speak properly anymore.
2	3	3	1	5	4	5	5	4	4	4	5	5	3	3	4	4	5	4	5	5	3	3	3	5		I think AI is more like training wheels. Although it's comfortable to use now, I always worry that without it, I won't be able to speak properly anymore.
1	1	1	4	5	5	4	4	5	4	5	5	5	3	1	1	2	4	2	3	5	3	4	2	3	I rely too much on vocabulary apps. Although clearing the progress bar feels great, when it comes to real conversations, I don't know what to say, which creates a huge sense of gap.	I think AI is more like training wheels. Although it's comfortable to use now, I always worry that without it, I won't be able to speak properly anymore.
1	4	4	1	3	4	3	3	4	3	2	3	2	2	4	4	3	3	2	2	3	2	2	3	2	It just feels like a tool helping me to check for omissions and fill in the gaps, but psychologically, I don't feel dependent on it.
2	2	2	1	3	4	3	2	3	2	1	3	2	2	3	3	3	3	3	3	3	2	2	2	2	I rely too much on vocabulary apps. Although clearing the progress bar feels great, when it comes to real conversations, I don't know what to say, which creates a huge sense of gap.	Practicing with a machine means I don't have to save face. It has no emotions and doesn't get impatient; I dare to repeatedly make mistakes until I pronounce it right.
2	1	2	2	3	2	3	4	3	3	3	3	3	2	3	4	2	5	3	2	2	3	3	3	2	I rely too much on vocabulary apps. Although clearing the progress bar feels great, when it comes to real conversations, I don't know what to say, which creates a huge sense of gap.
2	4	1	3	4	5	4	4	4	4	3	2	5	4	4	5	3	5	2	3	4	4	3	3	4		I think AI is more like training wheels. Although it's comfortable to use now, I always worry that without it, I won't be able to speak properly anymore.
2	3	2	2	3	4	3	4	3	2	3	2	4	3	3	2	3	5	5	5	5	4	2	3	4
1	2	1	2	3	3	2	4	2	3	3	3	4	4	3	4	4	3	4	5	5	3	3	3	3	Sometimes I rely too much on the answers provided by AI and become too lazy to use a dictionary. If there's no power or internet, I get extremely anxious.	The machine is very objective and won't have prejudices just because I am a poor student. This allows me to expose my weaknesses.
1	2	2	1	3	3	1	3	3	2	2	3	2	3	4	2	3	2	3	3	2	2	1	2	2	When doing listening exercises, the intelligent follow-up reading and scoring helped correct long-standing pronunciation issues, greatly boosting my self-confidence.
1	3	4	1	3	5	3	4	4	5	3	3	3	2	4	2	1	3	3	4	4	3	3	3	3	Using translation software to instantly translate difficult content is fast, but it also feels a bit empty. I feel like I am increasingly losing the ability to think independently.
1	1	3	3	4	2	3	3	3	3	3	3	3	5	3	3	5	3	4	4	5	3	3	3	4	It just feels like a tool helping me to check for omissions and fill in the gaps, but psychologically, I don't feel dependent on it.	The machine is very objective and won't have prejudices just because I am a poor student. This allows me to expose my weaknesses.
1	4	4	2	3	4	3	4	5	5	4	4	3	4	1	2	2	5	5	3	5	4	2	3	5		Practicing with a machine means I don't have to save face. It has no emotions and doesn't get impatient; I dare to repeatedly make mistakes until I pronounce it right.
2	4	1	3	3	1	4	3	3	3	4	4	2	3	2	3	1	5	5	5	4	3	4	3	3	When doing listening exercises, the intelligent follow-up reading and scoring helped correct long-standing pronunciation issues, greatly boosting my self-confidence.	I think AI is more like training wheels. Although it's comfortable to use now, I always worry that without it, I won't be able to speak properly anymore.
1	2	2	3	3	4	5	3	5	3	4	5	4	1	3	2	2	4	4	4	3	4	4	4	4		It's very convenient, but deep down, I actually somewhat resist this mechanical interaction. I prefer the atmosphere of discussing with classmates in class.
2	3	1	3	3	3	3	2	3	3	3	3	3	3	3	2	3	5	4	3	4	3	4	4	2	I am afraid to speak up in front of foreign teachers, but with a mobile AI language partner, I can boldly try and make mistakes without worrying about being mocked.
2	4	3	1	2	3	4	3	2	2	3	3	3	2	2	3	3	3	4	3	4	3	3	2	3	When ChatGPT corrected my essay, it pointed out many grammatical errors, but without the shame of manual grading. I felt very relaxed.	I think AI is more like training wheels. Although it's comfortable to use now, I always worry that without it, I won't be able to speak properly anymore.
1	2	4	2	4	3	4	4	5	3	2	3	3	2	3	3	4	5	3	2	3	4	3	4	3		The machine is very objective and won't have prejudices just because I am a poor student. This allows me to expose my weaknesses.
2	4	4	4	2	1	2	4	3	3	3	3	4	2	4	4	2	3	3	2	3	3	3	2	1	It just feels like a tool helping me to check for omissions and fill in the gaps, but psychologically, I don't feel dependent on it.	The machine is very objective and won't have prejudices just because I am a poor student. This allows me to expose my weaknesses.
2	3	1	3	3	3	2	3	3	2	1	3	3	2	3	4	3	3	2	3	3	3	3	2	3	AI has been a great help in academic English reading. It helps me summarize the structure of literature, greatly reducing my intimidation when facing voluminous English texts.	The machine is very objective and won't have prejudices just because I am a poor student. This allows me to expose my weaknesses.
2	2	2	1	4	5	4	4	4	4	2	2	2	2	3	2	2	5	5	4	4	4	4	3	4
1	3	1	2	2	3	4	3	3	4	3	3	2	2	3	2	2	4	4	3	2	3	1	3	2	AI has been a great help in academic English reading. It helps me summarize the structure of literature, greatly reducing my intimidation when facing voluminous English texts.	The machine is more like a patient dictionary. I can senselessly ask it any silly questions, whereas in front of a teacher, I'd be afraid of looking stupid.
2	2	1	4	4	4	4	3	4	4	3	3	3	4	3	4	4	5	3	4	5	4	4	3	3	When ChatGPT corrected my essay, it pointed out many grammatical errors, but without the shame of manual grading. I felt very relaxed.	There is absolutely no emotional exchange. An encouraging look from a teacher gives me a greater sense of achievement than the cold 'Well done' from an AI.
1	1	1	2	5	4	4	4	3	4	4	5	3	2	2	1	3	5	5	5	5	4	4	4	4	When doing listening exercises, the intelligent follow-up reading and scoring helped correct long-standing pronunciation issues, greatly boosting my self-confidence.	It's very convenient, but deep down, I actually somewhat resist this mechanical interaction. I prefer the atmosphere of discussing with classmates in class.
2	3	2	3	3	4	4	3	3	3	4	5	4	3	4	3	4	4	4	4	3	3	2	1	3
1	2	2	2	2	3	2	3	4	3	2	4	4	3	3	3	3	3	4	4	4	3	3	2	2		The machine is more like a patient dictionary. I can senselessly ask it any silly questions, whereas in front of a teacher, I'd be afraid of looking stupid.
2	3	2	1	5	2	3	3	2	1	2	2	3	4	4	4	3	3	3	2	2	2	1	3	2	When ChatGPT corrected my essay, it pointed out many grammatical errors, but without the shame of manual grading. I felt very relaxed.	The machine is very objective and won't have prejudices just because I am a poor student. This allows me to expose my weaknesses.
2	1	2	1	3	3	5	5	4	5	3	4	5	3	3	2	2	4	4	4	5	4	4	4	4	When doing listening exercises, the intelligent follow-up reading and scoring helped correct long-standing pronunciation issues, greatly boosting my self-confidence.	The machine is very objective and won't have prejudices just because I am a poor student. This allows me to expose my weaknesses.
2	2	3	1	3	2	2	3	2	2	2	3	3	2	1	1	2	2	3	4	4	3	3	2	3	It just feels like a tool helping me to check for omissions and fill in the gaps, but psychologically, I don't feel dependent on it.	I think AI is more like training wheels. Although it's comfortable to use now, I always worry that without it, I won't be able to speak properly anymore.
1	3	1	2	4	4	2	3	5	3	3	5	3	4	2	3	4	4	4	5	5	2	3	3	3	Sometimes I rely too much on the answers provided by AI and become too lazy to use a dictionary. If there's no power or internet, I get extremely anxious.
1	4	1	3	4	2	2	5	4	4	5	4	3	4	2	4	4	5	4	4	4	3	3	5	3	When doing listening exercises, the intelligent follow-up reading and scoring helped correct long-standing pronunciation issues, greatly boosting my self-confidence.	It lacks the tension of a real context. The quickened heartbeat of talking with a real person cannot be simulated by a machine; I still stammer when actually meeting a foreigner.
2	4	3	3	4	4	5	4	4	4	3	2	2	4	3	4	4	4	2	3	3	3	3	2	3	Using translation software to instantly translate difficult content is fast, but it also feels a bit empty. I feel like I am increasingly losing the ability to think independently.	Practicing with a machine means I don't have to save face. It has no emotions and doesn't get impatient; I dare to repeatedly make mistakes until I pronounce it right.
2	4	3	3	3	3	4	4	3	5	4	4	5	4	3	3	3	4	4	4	5	4	3	4	5		I think AI is more like training wheels. Although it's comfortable to use now, I always worry that without it, I won't be able to speak properly anymore.
2	1	1	3	3	3	4	3	4	4	3	4	3	3	4	5	4	5	5	4	4	2	3	4	4
1	4	4	2	3	4	3	4	4	3	3	4	2	3	3	3	4	3	3	3	3	3	3	3	5	When ChatGPT corrected my essay, it pointed out many grammatical errors, but without the shame of manual grading. I felt very relaxed.	It's very convenient, but deep down, I actually somewhat resist this mechanical interaction. I prefer the atmosphere of discussing with classmates in class.
1	1	2	2	3	3	4	5	5	2	2	3	2	4	4	3	2	3	4	2	4	5	4	4	5	It just feels like a tool helping me to check for omissions and fill in the gaps, but psychologically, I don't feel dependent on it.	Practicing with a machine means I don't have to save face. It has no emotions and doesn't get impatient; I dare to repeatedly make mistakes until I pronounce it right.
2	1	2	4	3	3	3	3	5	3	3	3	2	4	4	2	4	3	4	5	4	3	2	2	2	I rely too much on vocabulary apps. Although clearing the progress bar feels great, when it comes to real conversations, I don't know what to say, which creates a huge sense of gap.	I think AI is more like training wheels. Although it's comfortable to use now, I always worry that without it, I won't be able to speak properly anymore.
1	1	2	2	2	2	3	1	2	3	2	1	3	1	2	2	2	2	2	4	2	3	2	2	2	Using translation software to instantly translate difficult content is fast, but it also feels a bit empty. I feel like I am increasingly losing the ability to think independently.
1	4	2	2	3	5	4	4	3	4	4	4	5	3	2	4	3	5	4	4	5	3	4	3	4	I am afraid to speak up in front of foreign teachers, but with a mobile AI language partner, I can boldly try and make mistakes without worrying about being mocked.	There is absolutely no emotional exchange. An encouraging look from a teacher gives me a greater sense of achievement than the cold 'Well done' from an AI.
2	1	3	4	4	4	3	4	3	4	4	4	4	2	2	3	3	4	5	4	5	4	4	4	4	I am afraid to speak up in front of foreign teachers, but with a mobile AI language partner, I can boldly try and make mistakes without worrying about being mocked.	The machine is very objective and won't have prejudices just because I am a poor student. This allows me to expose my weaknesses.
2	1	2	2	4	3	3	4	4	4	4	2	1	2	5	3	4	4	3	3	3	3	2	2	3	Sometimes I rely too much on the answers provided by AI and become too lazy to use a dictionary. If there's no power or internet, I get extremely anxious.	I think AI is more like training wheels. Although it's comfortable to use now, I always worry that without it, I won't be able to speak properly anymore.
1	1	2	3	3	5	4	5	4	4	5	4	4	3	3	2	1	5	4	5	4	3	4	4	5	Using translation software to instantly translate difficult content is fast, but it also feels a bit empty. I feel like I am increasingly losing the ability to think independently.	The machine is more like a patient dictionary. I can senselessly ask it any silly questions, whereas in front of a teacher, I'd be afraid of looking stupid.
1	2	4	3	3	4	3	2	3	3	3	3	4	2	3	3	3	3	4	4	3	3	4	4	3
2	4	2	2	4	4	4	3	4	3	3	5	4	3	2	2	2	4	2	3	5	3	4	4	3	Using translation software to instantly translate difficult content is fast, but it also feels a bit empty. I feel like I am increasingly losing the ability to think independently.	There is absolutely no emotional exchange. An encouraging look from a teacher gives me a greater sense of achievement than the cold 'Well done' from an AI.
1	2	3	1	2	3	1	3	4	3	2	2	2	3	4	2	3	4	3	3	3	5	5	4	5
2	2	2	4	4	3	3	4	3	3	2	4	4	3	3	4	4	2	3	2	3	1	2	2	1	AI has been a great help in academic English reading. It helps me summarize the structure of literature, greatly reducing my intimidation when facing voluminous English texts.
1	1	2	2	4	5	4	5	4	4	3	5	4	2	2	3	3	5	3	5	4	4	4	3	4	AI has been a great help in academic English reading. It helps me summarize the structure of literature, greatly reducing my intimidation when facing voluminous English texts.	It lacks the tension of a real context. The quickened heartbeat of talking with a real person cannot be simulated by a machine; I still stammer when actually meeting a foreigner.
1	1	1	1	5	4	5	4	5	3	5	5	4	2	1	2	5	3	2	3	1	2	4	2	3	Using translation software to instantly translate difficult content is fast, but it also feels a bit empty. I feel like I am increasingly losing the ability to think independently.	Practicing with a machine means I don't have to save face. It has no emotions and doesn't get impatient; I dare to repeatedly make mistakes until I pronounce it right.
2	1	3	2	4	5	3	4	3	2	3	3	3	4	3	3	4	3	2	4	4	3	4	3	4		It's very convenient, but deep down, I actually somewhat resist this mechanical interaction. I prefer the atmosphere of discussing with classmates in class.
2	2	3	3	4	3	4	4	3	3	5	4	4	3	2	2	3	5	4	4	5	4	3	3	4		It's very convenient, but deep down, I actually somewhat resist this mechanical interaction. I prefer the atmosphere of discussing with classmates in class.
1	2	1	3	4	5	5	3	5	5	5	5	4	2	3	1	3	5	5	5	4	2	4	3	4	AI has been a great help in academic English reading. It helps me summarize the structure of literature, greatly reducing my intimidation when facing voluminous English texts.
2	1	1	4	3	3	2	1	2	4	2	4	4	3	2	4	3	4	4	2	3	2	4	3	3		The machine is very objective and won't have prejudices just because I am a poor student. This allows me to expose my weaknesses.
1	4	4	4	4	3	3	3	3	2	1	1	2	4	3	3	2	4	5	3	2	2	1	1	2	Using translation software to instantly translate difficult content is fast, but it also feels a bit empty. I feel like I am increasingly losing the ability to think independently.
2	4	4	4	3	4	2	3	3	5	4	3	4	4	1	4	4	4	5	3	5	3	4	3	4	I am afraid to speak up in front of foreign teachers, but with a mobile AI language partner, I can boldly try and make mistakes without worrying about being mocked.	It's very convenient, but deep down, I actually somewhat resist this mechanical interaction. I prefer the atmosphere of discussing with classmates in class.
1	1	3	1	4	3	3	3	3	4	4	2	4	4	4	4	4	4	3	3	3	3	2	3	1	When ChatGPT corrected my essay, it pointed out many grammatical errors, but without the shame of manual grading. I felt very relaxed.	I think AI is more like training wheels. Although it's comfortable to use now, I always worry that without it, I won't be able to speak properly anymore.
2	1	2	3	5	5	4	3	5	4	3	3	4	3	3	3	3	4	4	5	4	3	3	4	5	I am afraid to speak up in front of foreign teachers, but with a mobile AI language partner, I can boldly try and make mistakes without worrying about being mocked.	Practicing with a machine means I don't have to save face. It has no emotions and doesn't get impatient; I dare to repeatedly make mistakes until I pronounce it right.
2	3	4	2	3	2	3	4	3	4	3	4	5	3	2	2	3	4	5	5	4	4	4	3	4	AI has been a great help in academic English reading. It helps me summarize the structure of literature, greatly reducing my intimidation when facing voluminous English texts.	Practicing with a machine means I don't have to save face. It has no emotions and doesn't get impatient; I dare to repeatedly make mistakes until I pronounce it right.
2	1	1	2	4	4	5	4	5	5	5	4	3	2	3	3	4	3	4	3	3	2	3	5	3	When ChatGPT corrected my essay, it pointed out many grammatical errors, but without the shame of manual grading. I felt very relaxed.	I think AI is more like training wheels. Although it's comfortable to use now, I always worry that without it, I won't be able to speak properly anymore.
2	2	3	3	1	2	3	3	3	3	3	2	3	3	2	3	3	3	3	3	4	2	2	1	1		The machine is more like a patient dictionary. I can senselessly ask it any silly questions, whereas in front of a teacher, I'd be afraid of looking stupid.
2	2	2	2	5	3	5	5	5	3	3	3	3	3	3	3	2	4	3	3	5	2	4	4	2	I rely too much on vocabulary apps. Although clearing the progress bar feels great, when it comes to real conversations, I don't know what to say, which creates a huge sense of gap.	The machine is very objective and won't have prejudices just because I am a poor student. This allows me to expose my weaknesses.
2	4	3	4	4	4	4	2	4	2	4	4	5	2	4	4	3	4	4	4	4	5	4	4	3	When doing listening exercises, the intelligent follow-up reading and scoring helped correct long-standing pronunciation issues, greatly boosting my self-confidence.	There is absolutely no emotional exchange. An encouraging look from a teacher gives me a greater sense of achievement than the cold 'Well done' from an AI.
1	3	1	1	4	5	4	4	4	4	4	4	5	5	2	4	4	4	4	5	5	3	3	4	4	I rely too much on vocabulary apps. Although clearing the progress bar feels great, when it comes to real conversations, I don't know what to say, which creates a huge sense of gap.	It's very convenient, but deep down, I actually somewhat resist this mechanical interaction. I prefer the atmosphere of discussing with classmates in class.
1	1	3	3	5	4	4	3	2	2	3	3	3	3	3	2	4	4	4	3	4	3	2	3	1		It lacks the tension of a real context. The quickened heartbeat of talking with a real person cannot be simulated by a machine; I still stammer when actually meeting a foreigner.
2	1	3	1	4	4	4	5	4	2	3	3	3	4	3	3	4	3	3	2	2	1	3	1	3	It just feels like a tool helping me to check for omissions and fill in the gaps, but psychologically, I don't feel dependent on it.	There is absolutely no emotional exchange. An encouraging look from a teacher gives me a greater sense of achievement than the cold 'Well done' from an AI.
2	1	4	2	3	3	3	2	3	3	3	4	3	3	2	3	3	3	3	4	5	5	4	4	3
1	2	3	2	5	5	5	5	5	4	3	3	5	4	5	3	3	4	4	4	5	4	3	4	3	When doing listening exercises, the intelligent follow-up reading and scoring helped correct long-standing pronunciation issues, greatly boosting my self-confidence.	The machine is very objective and won't have prejudices just because I am a poor student. This allows me to expose my weaknesses.
2	2	4	2	4	4	4	4	4	3	4	5	4	4	3	3	3	5	5	3	4	3	4	2	3		It lacks the tension of a real context. The quickened heartbeat of talking with a real person cannot be simulated by a machine; I still stammer when actually meeting a foreigner.
2	4	4	2	4	5	5	4	4	4	3	3	4	2	2	3	3	4	4	4	5	4	4	5	3	Using translation software to instantly translate difficult content is fast, but it also feels a bit empty. I feel like I am increasingly losing the ability to think independently.	The machine is very objective and won't have prejudices just because I am a poor student. This allows me to expose my weaknesses.
2	2	2	4	3	4	3	3	5	4	4	3	3	3	1	2	2	3	5	3	4	4	3	4	3		The machine is more like a patient dictionary. I can senselessly ask it any silly questions, whereas in front of a teacher, I'd be afraid of looking stupid.
1	2	1	3	3	3	2	3	2	3	4	4	4	3	4	3	2	4	2	4	4	3	3	3	3	Sometimes I rely too much on the answers provided by AI and become too lazy to use a dictionary. If there's no power or internet, I get extremely anxious.	There is absolutely no emotional exchange. An encouraging look from a teacher gives me a greater sense of achievement than the cold 'Well done' from an AI.
1	2	3	2	4	3	4	5	4	4	3	2	2	3	3	3	4	3	3	2	3	2	3	1	1	AI has been a great help in academic English reading. It helps me summarize the structure of literature, greatly reducing my intimidation when facing voluminous English texts.	It lacks the tension of a real context. The quickened heartbeat of talking with a real person cannot be simulated by a machine; I still stammer when actually meeting a foreigner.
2	1	4	2	5	4	5	4	4	2	2	3	3	2	2	4	2	4	3	4	5	4	4	4	3
1	4	1	2	2	3	2	4	3	5	3	4	4	2	3	4	4	2	2	2	2	3	4	4	3	Using translation software to instantly translate difficult content is fast, but it also feels a bit empty. I feel like I am increasingly losing the ability to think independently.
2	1	3	2	4	4	3	4	4	4	4	4	3	3	3	2	3	4	3	3	5	2	4	3	2
2	1	1	3	5	4	4	3	3	4	4	3	3	3	3	2	3	4	4	4	4	3	3	3	2	It just feels like a tool helping me to check for omissions and fill in the gaps, but psychologically, I don't feel dependent on it.	It's very convenient, but deep down, I actually somewhat resist this mechanical interaction. I prefer the atmosphere of discussing with classmates in class.
2	1	1	2	2	3	3	5	3	2	3	3	3	1	4	3	2	3	4	5	4	4	3	3	4	It just feels like a tool helping me to check for omissions and fill in the gaps, but psychologically, I don't feel dependent on it.	There is absolutely no emotional exchange. An encouraging look from a teacher gives me a greater sense of achievement than the cold 'Well done' from an AI.
2	2	3	3	3	4	4	4	5	4	3	3	3	3	5	5	5	5	4	5	5	3	4	3	3		It lacks the tension of a real context. The quickened heartbeat of talking with a real person cannot be simulated by a machine; I still stammer when actually meeting a foreigner.
2	4	3	1	4	4	5	5	5	4	4	4	3	3	3	4	4	4	2	5	4	2	4	3	3		The machine is very objective and won't have prejudices just because I am a poor student. This allows me to expose my weaknesses.
1	1	3	2	2	3	2	3	3	3	3	4	3	5	3	3	3	2	4	4	3	4	1	3	3	When ChatGPT corrected my essay, it pointed out many grammatical errors, but without the shame of manual grading. I felt very relaxed.
2	2	4	3	2	4	3	3	3	4	3	4	3	2	2	2	1	5	4	5	4	3	4	3	4	When doing listening exercises, the intelligent follow-up reading and scoring helped correct long-standing pronunciation issues, greatly boosting my self-confidence.	It lacks the tension of a real context. The quickened heartbeat of talking with a real person cannot be simulated by a machine; I still stammer when actually meeting a foreigner.
2	1	1	2	5	4	5	5	5	3	3	3	3	2	1	2	2	5	5	5	5	5	4	5	5
2	3	1	3	3	2	2	1	5	4	3	4	5	5	4	4	3	3	3	4	4	3	3	2	3
1	3	4	3	3	2	2	2	2	2	3	2	2	2	4	4	4	4	3	4	1	2	3	3	3	It just feels like a tool helping me to check for omissions and fill in the gaps, but psychologically, I don't feel dependent on it.	Practicing with a machine means I don't have to save face. It has no emotions and doesn't get impatient; I dare to repeatedly make mistakes until I pronounce it right.
1	3	3	3	4	4	5	4	4	5	3	4	3	3	3	3	2	2	3	4	3	4	3	4	3	Using translation software to instantly translate difficult content is fast, but it also feels a bit empty. I feel like I am increasingly losing the ability to think independently.	The machine is very objective and won't have prejudices just because I am a poor student. This allows me to expose my weaknesses.
1	2	2	2	2	2	2	3	2	2	2	3	3	4	3	3	4	4	3	4	3	2	1	1	2
2	4	3	4	4	3	3	3	3	2	3	3	3	5	5	4	4	3	2	3	2	4	3	3	4	I am afraid to speak up in front of foreign teachers, but with a mobile AI language partner, I can boldly try and make mistakes without worrying about being mocked.
1	2	4	3	4	4	4	4	2	4	4	3	4	4	1	3	2	4	4	3	4	3	4	4	3	AI has been a great help in academic English reading. It helps me summarize the structure of literature, greatly reducing my intimidation when facing voluminous English texts.	The machine is more like a patient dictionary. I can senselessly ask it any silly questions, whereas in front of a teacher, I'd be afraid of looking stupid.
2	2	3	2	2	3	4	3	3	1	3	2	2	3	1	2	2	1	2	3	4	4	3	3	4	I rely too much on vocabulary apps. Although clearing the progress bar feels great, when it comes to real conversations, I don't know what to say, which creates a huge sense of gap.	It's very convenient, but deep down, I actually somewhat resist this mechanical interaction. I prefer the atmosphere of discussing with classmates in class.
2	3	3	2	4	4	4	4	4	3	4	4	5	3	2	3	3	5	3	4	4	2	2	4	4	I rely too much on vocabulary apps. Although clearing the progress bar feels great, when it comes to real conversations, I don't know what to say, which creates a huge sense of gap.
1	2	2	1	4	4	5	3	3	4	3	4	2	2	1	2	1	3	4	4	3	3	3	3	4	I rely too much on vocabulary apps. Although clearing the progress bar feels great, when it comes to real conversations, I don't know what to say, which creates a huge sense of gap.	Practicing with a machine means I don't have to save face. It has no emotions and doesn't get impatient; I dare to repeatedly make mistakes until I pronounce it right.
2	1	2	2	4	4	2	4	4	2	2	2	2	5	4	3	3	4	5	5	5	2	3	4	3	Sometimes I rely too much on the answers provided by AI and become too lazy to use a dictionary. If there's no power or internet, I get extremely anxious.
1	2	4	4	3	3	4	4	3	2	3	2	4	3	2	2	3	3	5	3	2	3	4	4	4	Using translation software to instantly translate difficult content is fast, but it also feels a bit empty. I feel like I am increasingly losing the ability to think independently.
2	1	3	2	4	4	4	5	4	5	3	4	4	3	2	3	3	4	4	3	5	3	2	3	3	AI has been a great help in academic English reading. It helps me summarize the structure of literature, greatly reducing my intimidation when facing voluminous English texts.	The machine is more like a patient dictionary. I can senselessly ask it any silly questions, whereas in front of a teacher, I'd be afraid of looking stupid.
1	2	1	3	4	4	4	3	4	3	4	3	3	2	3	2	2	4	4	4	3	3	3	4	5
1	3	3	2	3	4	4	5	3	4	4	5	4	3	3	4	4	4	3	4	4	3	1	2	3	I am afraid to speak up in front of foreign teachers, but with a mobile AI language partner, I can boldly try and make mistakes without worrying about being mocked.	There is absolutely no emotional exchange. An encouraging look from a teacher gives me a greater sense of achievement than the cold 'Well done' from an AI.
1	1	3	2	4	3	4	4	3	4	4	3	3	4	3	2	3	4	5	3	4	3	4	2	3	It just feels like a tool helping me to check for omissions and fill in the gaps, but psychologically, I don't feel dependent on it.	The machine is very objective and won't have prejudices just because I am a poor student. This allows me to expose my weaknesses.
2	3	1	4	4	4	5	5	5	2	5	4	4	4	4	3	4	3	4	3	2	3	3	2	3	Using translation software to instantly translate difficult content is fast, but it also feels a bit empty. I feel like I am increasingly losing the ability to think independently.
2	4	3	1	2	3	4	4	4	3	4	3	4	5	3	3	5	3	3	4	5	3	2	2	3	Using translation software to instantly translate difficult content is fast, but it also feels a bit empty. I feel like I am increasingly losing the ability to think independently.
2	2	1	2	5	4	5	5	3	5	5	5	5	2	3	2	3	5	5	5	5	5	4	4	5		It's very convenient, but deep down, I actually somewhat resist this mechanical interaction. I prefer the atmosphere of discussing with classmates in class.
1	1	2	4	4	4	3	4	4	4	5	4	3	2	3	2	4	4	4	4	5	4	3	4	4	Using translation software to instantly translate difficult content is fast, but it also feels a bit empty. I feel like I am increasingly losing the ability to think independently.	Practicing with a machine means I don't have to save face. It has no emotions and doesn't get impatient; I dare to repeatedly make mistakes until I pronounce it right.
2	4	3	4	3	3	3	4	4	3	2	3	2	3	4	2	3	4	4	2	2	2	3	3	3	Sometimes I rely too much on the answers provided by AI and become too lazy to use a dictionary. If there's no power or internet, I get extremely anxious.	The machine is very objective and won't have prejudices just because I am a poor student. This allows me to expose my weaknesses.
1	3	1	3	4	5	4	4	2	3	4	5	3	4	2	5	4	4	3	3	3	3	2	4	4	AI has been a great help in academic English reading. It helps me summarize the structure of literature, greatly reducing my intimidation when facing voluminous English texts.
2	1	1	3	3	4	4	3	4	4	4	4	3	3	2	2	3	5	5	3	5	3	4	4	4
2	2	4	3	3	4	4	2	4	2	3	4	2	3	3	4	3	3	4	3	4	2	4	4	2	I rely too much on vocabulary apps. Although clearing the progress bar feels great, when it comes to real conversations, I don't know what to say, which creates a huge sense of gap.	The machine is more like a patient dictionary. I can senselessly ask it any silly questions, whereas in front of a teacher, I'd be afraid of looking stupid.
2	3	3	2	2	4	2	3	3	2	3	2	4	3	2	1	2	4	4	2	2	3	3	4	3	I am afraid to speak up in front of foreign teachers, but with a mobile AI language partner, I can boldly try and make mistakes without worrying about being mocked.
2	2	2	3	5	5	5	5	5	3	4	4	4	2	2	1	3	4	4	5	5	4	3	4	4	When ChatGPT corrected my essay, it pointed out many grammatical errors, but without the shame of manual grading. I felt very relaxed.
1	3	1	4	2	3	3	4	4	3	3	4	4	3	3	3	3	4	4	3	4	2	4	4	3		I think AI is more like training wheels. Although it's comfortable to use now, I always worry that without it, I won't be able to speak properly anymore.
1	2	2	2	3	2	3	2	3	4	3	3	2	3	3	2	2	4	3	5	3	3	2	3	2		The machine is more like a patient dictionary. I can senselessly ask it any silly questions, whereas in front of a teacher, I'd be afraid of looking stupid.
1	3	3	2	3	4	3	3	3	1	3	3	3	2	2	3	2	5	4	5	2	2	3	3	1	AI has been a great help in academic English reading. It helps me summarize the structure of literature, greatly reducing my intimidation when facing voluminous English texts.	There is absolutely no emotional exchange. An encouraging look from a teacher gives me a greater sense of achievement than the cold 'Well done' from an AI.
1	2	1	2	4	4	3	4	3	3	3	3	1	5	3	4	5	2	4	3	4	4	5	4	3	When ChatGPT corrected my essay, it pointed out many grammatical errors, but without the shame of manual grading. I felt very relaxed.
2	3	2	3	4	4	2	4	4	3	3	3	3	2	3	3	2	5	5	3	5	4	3	4	3	I am afraid to speak up in front of foreign teachers, but with a mobile AI language partner, I can boldly try and make mistakes without worrying about being mocked.
1	4	2	2	3	5	3	4	4	4	4	4	4	3	2	2	4	4	4	4	3	4	3	3	2
2	2	2	3	5	5	4	4	4	4	3	2	3	4	3	4	3	5	5	5	5	4	4	5	5	I rely too much on vocabulary apps. Although clearing the progress bar feels great, when it comes to real conversations, I don't know what to say, which creates a huge sense of gap.	The machine is very objective and won't have prejudices just because I am a poor student. This allows me to expose my weaknesses.
